# Supplementary material for: Proteomic Characterization of a 3D HER2+ Breast Cancer Model Reveals the Role of Mitochondrial Complex I in Acquired Resistance to Trastuzumab
Source: Int J Mol Sci. 2024 Jul 5;25(13):7397. doi: 10.3390/ijms25137397 (PMC11242363; doi:10.3390/ijms25137397)
Supplement: Supplementary file 1 [file ijms-25-07397-s001.zip]

Archive with 8 entries (8 files):
- Figure_S1.tif
- Figure_S2.tif
- Figure_S3.tif
- Figure_S4.tif
- Figure_S5.tif
- Supplementary_Table_S1.xlsx
- Supplementary_Table_S2.xlsx
- Supplementary_Table_S3.xlsx
