# Supplementary material for: Proteomic Characterization of a 3D HER2+ Breast Cancer Model Reveals the Role of Mitochondrial Complex I in Acquired Resistance to Trastuzumab
Source: Int J Mol Sci. 2024 Jul 5;25(13):7397. doi: 10.3390/ijms25137397 (PMC11242363; doi:10.3390/ijms25137397)
Supplement: Supplementary file 1 [file ijms-25-07397-s001.zip › Supplementary_Table_S1.xlsx]

## Sheet: Suppl.Table_S1
Table S1. Complete list of the distinct human master proteins detected with at least one unique peptide in BT-474 spheroids responder (RS) and non-responder (nRS) to Trastuzumab, before (T=0) and after 15 days (T=15) of treatment. For each protein are reported: Uniprot Accession, Description, Gene symbol, Unique Peptides, MW, pI, average Peptide Spectrum Match (aPSM) and Frequency. Frequency indi…
Accession	Description	Gene symbol	Unique Peptides	MW [kDa]	calc. pI	RS T=0		RS T=15		nRS T=0		nRS T=15
						aPSM	Freq	aPSM	Freq	aPSM	Freq	aPSM	Freq
P11142	Heat shock cognate 71 kDa protein	HSPA8	10	70.9	5.52	581.886	6	488.516	6	547.846	6	503.068	6
P04406	Glyceraldehyde-3-phosphate dehydrogenase	GAPDH	16	36	8.46	546.527	6	422.49	6	418.98	6	252.1	6
P62805	Histone H4	H4C1	17	11.4	11.36	454.829	6	696.017	6	511.407	6	701.342	6
P07900	Heat shock protein HSP 90-alpha	HSP90AA1	30	84.6	5.02	381.485	6	311.088	6	348.922	6	298.589	6
P05787	Keratin, type II cytoskeletal 8	KRT8	39	53.7	5.59	380.259	6	387.694	6	322.121	6	332.136	6
P10809	60 kDa heat shock protein, mitochondrial	HSPD1	37	61	5.87	378.517	6	275.753	6	325.126	6	428.25	6
P08238	Heat shock protein HSP 90-beta	HSP90AB1	26	83.2	5.03	340.113	6	278.189	6	309.705	6	237.522	6
P06576	ATP synthase subunit beta, mitochondrial	ATP5F1B	19	56.5	5.4	337.062	6	383.116	6	367.311	6	318.394	6
P60709	Actin, cytoplasmic 1	ACTB	14	41.7	5.48	328.296	6	269.546	6	306.959	6	174.422	6
U3KQK0	Histone H2B	H2BC15	6	18.8	10.54	306.83	6	415.732	6	314.371	6	411.8	6
P08727	Keratin, type I cytoskeletal 19	KRT19	29	44.1	5.14	304.825	6	326.51	6	265.658	6	331.664	6
P14618	Pyruvate kinase PKM	PKM	1	40.2	8.03	255.511	6	227.86	6	191.074	6	194.997	6
P55072	Transitional endoplasmic reticulum ATPase	VCP	61	89.3	5.26	248.421	6	222.464	6	285.634	6	192.709	6
Q09666	Neuroblast differentiation-associated protein AHNAK	AHNAK	205	628.7	6.15	241.505	6	241.483	6	180.807	6	417.556	6
P68032	Actin, alpha cardiac muscle 1	ACTC1	8	42	5.39	230.691	6	188.566	6	224.974	6	137.879	6
P07437	Tubulin beta chain	TUBB	8	49.6	4.89	213.568	6	220.844	6	219.646	6	163.594	6
H0Y3Z3	Protein disulfide-isomerase (Fragment)	P4HB	16	57.1	4.87	209.04	6	235.305	6	220.749	6	318.917	6
P06733	Alpha-enolase	ENO1	22	47.1	7.39	196.056	6	209.279	6	152.125	6	121.838	6
Q6FI13	Histone H2A type 2-A	H2AC18	6	14.1	10.9	193.545	6	333.008	6	164.334	6	412.448	6
P11021	Endoplasmic reticulum chaperone BiP	HSPA5	33	72.3	5.16	184.55	6	183.39	6	190.581	6	243.292	6
P68371	Tubulin beta-4B chain	TUBB4B	2	49.8	4.89	180.485	6	189.539	6	189.42	6	127.293	6
P00558	Phosphoglycerate kinase 1	PGK1	22	44.6	8.1	169.462	6	223.335	6	153.611	6	198.853	6
A0A0G2JIW1	Heat shock 70 kDa protein 1B	HSPA1B	20	70.1	5.66	166.343	6	149.874	6	177.61	6	155.972	6
P49327	Fatty acid synthase	FASN	88	273.3	6.44	166.016	6	148.916	6	218.078	6	190.301	6
Q3BDU5	Prelamin-A/C	LMNA	1	55.6	6.65	158.161	6	179.314	6	157.887	6	179.266	6
Q13885	Tubulin beta-2A chain	TUBB2A	6	49.9	4.89	157.499	6	167.977	6	164.744	6	111.373	6
Q13509	Tubulin beta-3 chain	TUBB3	9	50.4	4.93	152.978	6	150.812	6	157.21	6	108.629	6
P61978	Heterogeneous nuclear ribonucleoprotein K	HNRNPK	3	50.9	5.54	150.164	6	172.822	6	154.608	6	144.243	6
P30101	Protein disulfide-isomerase A3	PDIA3	28	56.7	6.35	148.325	6	156.302	6	160.718	6	217.744	6
P35579	Myosin-9	MYH9	76	226.4	5.6	143.488	6	143.833	6	129.318	6	183.482	6
E9PK25	Cofilin, non-muscle isoform	CFL1	11	22.7	8.34	143.186	6	120.373	6	106.975	6	100.69	6
P60174	Triosephosphate isomerase	TPI1	15	26.7	6.9	142.033	6	150.028	6	129.332	6	120.958	6
P05783	Keratin, type I cytoskeletal 18	KRT18	35	48	5.45	141.461	6	115.885	6	121.728	6	81.9521	6
P19338	Nucleolin	NCL	19	76.6	4.7	140.811	6	130.025	6	137.427	6	186.058	6
P08729	Keratin, type II cytoskeletal 7	KRT7	23	51.4	5.48	137.026	6	158.885	6	135.566	6	136.899	6
P63104	14-3-3 protein zeta/delta	YWHAZ	11	27.7	4.79	132.295	6	116.015	6	112.144	6	110.834	6
P68363	Tubulin alpha-1B chain	TUBA1B	3	50.1	5.06	131.506	6	136.965	6	141.354	6	104.588	6
P04350	Tubulin beta-4A chain	TUBB4A	4	49.6	4.88	129.174	6	138.174	6	140.573	6	93.6006	6
P25705	ATP synthase subunit alpha, mitochondrial	ATP5F1A	22	59.7	9.13	126.146	6	142.321	6	139.845	6	79.7592	6
O43707	Alpha-actinin-4	ACTN4	35	104.8	5.44	119.701	6	114.097	6	138.699	6	104.887	6
E5RK69	Annexin	ANXA6	13	75.8	5.6	119.493	6	124.513	6	103.529	6	66.1044	6
P31948	Stress-induced-phosphoprotein 1	STIP1	28	62.6	6.8	114.251	6	90.5828	6	89.2609	6	110.14	6
P22626	Heterogeneous nuclear ribonucleoproteins A2/B1	HNRNPA2B1	21	37.4	8.95	110.721	6	95.1692	6	85.2131	6	88.9526	6
J3KPS3	Fructose-bisphosphate aldolase	ALDOA	16	39.8	8.09	110.111	6	112.881	6	154.05	6	100.641	6
P55060	Exportin-2	CSE1L	22	110.3	5.77	107.784	6	194.79	6	124.135	6	158.333	6
Q96A08	Histone H2B type 1-A	H2BC1	1	14.2	10.32	107.118	6	183.986	6	120.397	6	174.403	6
P0DPH8	Tubulin alpha-3D chain	TUBA3D	1	49.9	5.1	105.256	6	111.936	6	113.925	6	79.5909	6
P40926	Malate dehydrogenase, mitochondrial	MDH2	11	35.5	8.68	103	6	106.03	6	110.187	6	66.3199	6
P07355	Annexin A2	ANXA2	24	38.6	7.75	100.787	6	104.181	6	86.7002	6	72.6257	6
P38646	Stress-70 protein, mitochondrial	HSPA9	23	73.6	6.16	96.3058	6	101.65	6	102.264	6	104.468	6
P27797	Calreticulin	CALR	17	48.1	4.44	95.6435	6	87.8462	6	90.2842	6	126.418	6
P62258	14-3-3 protein epsilon	YWHAE	22	29.2	4.74	95.6341	6	89.6809	6	86.9269	6	64.2943	6
A0A2U3TZU2	Glucose-6-phosphate isomerase	GPI	23	67.2	8.97	94.8881	6	115.65	6	100.34	6	64.4664	6
Q01105	Protein SET	SET	8	33.5	4.32	93.7961	6	69.935	6	71.6246	6	113.764	6
P13639	Elongation factor 2	EEF2	28	95.3	6.83	93.4605	6	73.6325	6	100.762	6	55.9845	6
P31946	14-3-3 protein beta/alpha	YWHAB	8	28.1	4.83	93.1228	6	95.7522	6	89.4143	6	100.164	6
P68104	Elongation factor 1-alpha 1	EEF1A1	11	50.1	9.01	90.4799	6	65.7141	6	64.2839	6	43.8121	6
A5A3E0	POTE ankyrin domain family member F	POTEF	7	121.4	6.2	90.3218	6	73.469	6	81.9625	6	55.4462	6
A0A2U3TZH3	Elongation factor 1-alpha	EEF1A2	9	54.3	9.04	89.6419	6	68.297	6	55.2381	6	43.3981	6
P09874	Poly [ADP-ribose] polymerase 1	PARP1	41	113	8.88	88.0167	6	83.1874	6	60.0491	6	61.9427	6
P12956	X-ray repair cross-complementing protein 6	XRCC6	36	69.8	6.64	87.9593	6	79.8012	6	81.376	6	49.8032	6
Q9BUF5	Tubulin beta-6 chain	TUBB6	4	49.8	4.88	87.385	6	87.3201	6	90.2951	6	51.6203	6
Q14847	LIM and SH3 domain protein 1	LASP1	13	29.7	7.05	86.7143	6	87.5193	6	83.4067	6	95.3954	6
P62937	Peptidyl-prolyl cis-trans isomerase A	PPIA	11	18	7.81	85.5314	6	72.123	6	76.6595	6	62.659	6
O75390	Citrate synthase, mitochondrial	CS	8	51.7	8.32	84.8726	6	86.9916	6	96.5446	6	41.1494	6
P60842	Eukaryotic initiation factor 4A-I	EIF4A1	16	46.1	5.48	84.7719	6	69.9937	6	81.0761	6	34.3181	6
P27824	Calnexin	CANX	29	67.5	4.6	84.2393	6	85.699	6	84.2537	6	117.968	6
P16104	Histone H2AX	H2AX	4	15.1	10.74	82.7091	6	110.512	6	59.8154	6	176.65	6
Q02790	Peptidyl-prolyl cis-trans isomerase FKBP4	FKBP4	24	51.8	5.43	81.4201	6	59.9068	6	80.9065	6	47.9407	6
P00338	L-lactate dehydrogenase A chain	LDHA	18	36.7	8.27	81.2271	6	97.7488	6	56.8395	6	49.4445	6
Q32Q12	Nucleoside diphosphate kinase	NME1-NME2	2	32.6	8.48	81.0242	6	74.6008	6	71.1333	6	65.5702	6
P05091	Aldehyde dehydrogenase, mitochondrial	ALDH2	18	56.3	7.05	80.9191	6	95.0182	6	116.038	6	49.0182	6
P42704	Leucine-rich PPR motif-containing protein, mitochondrial	LRPPRC	59	157.8	6.13	80.6574	6	93.2658	6	110.524	6	72.4739	6
P68366	Tubulin alpha-4A chain	TUBA4A	1	49.9	5.06	77.4105	6	81.8826	6	79.6402	6	59.6203	6
P22314	Ubiquitin-like modifier-activating enzyme 1	UBA1	36	117.8	5.76	76.8471	6	80.159	6	72.7507	6	49.7895	6
P30044	Peroxiredoxin-5, mitochondrial	PRDX5	10	22.1	8.7	75.4952	6	78.448	6	63.2842	6	42.0076	6
Q06830	Peroxiredoxin-1	PRDX1	14	22.1	8.13	74.1187	6	65.0521	6	71.6467	6	43.3454	6
P61604	10 kDa heat shock protein, mitochondrial	HSPE1	9	10.9	8.92	73.5402	6	61.2373	6	66.5781	6	93.1052	6
P12814	Alpha-actinin-1	ACTN1	24	103	5.41	72.5687	6	81.3277	6	81.6392	6	53.5453	6
P30086	Phosphatidylethanolamine-binding protein 1	PEBP1	10	21	7.53	71.9606	6	63.7237	6	62.672	6	41.4322	6
Q12906	Interleukin enhancer-binding factor 3	ILF3	26	95.3	8.76	71.9574	6	56.9593	6	62.6884	6	53.3326	6
P21333	Filamin-A	FLNA	64	280.6	6.06	71.8028	6	44.7782	6	36.0551	6	43.413	6
A0A087WVQ6	Clathrin heavy chain	CLTC	56	191.9	5.69	70.8471	6	96.083	6	93.7118	6	84.6162	6
P09651	Heterogeneous nuclear ribonucleoprotein A1	HNRNPA1	15	38.7	9.13	70.3317	6	52.5298	6	52.6317	6	51.8418	6
P13667	Protein disulfide-isomerase A4	PDIA4	31	72.9	5.07	69.9491	6	64.5581	6	78.4493	6	79.4106	6
P14625	Endoplasmin	HSP90B1	42	92.4	4.84	69.4334	6	65.6938	6	73.684	6	115.708	6
P13010	X-ray repair cross-complementing protein 5	XRCC5	31	82.7	5.81	69.1251	6	62.6248	6	59.6678	6	35.9025	6
P29401	Transketolase	TKT	23	67.8	7.66	67.7826	6	44.4924	6	47.8425	6	34.4328	6
O75367	Core histone macro-H2A.1	MACROH2A1	14	39.6	9.79	66.3979	6	75.0036	6	55.1649	6	50.9704	6
P13804	Electron transfer flavoprotein subunit alpha, mitochondrial	ETFA	12	35.1	8.38	64.4569	6	74.0928	6	80.5976	6	60.2644	6
Q3ZCM7	Tubulin beta-8 chain	TUBB8	1	49.7	4.89	64.2391	6	66.5935	6	66.2616	6	38.2283	6
P54652	Heat shock-related 70 kDa protein 2	HSPA2	1	70	5.74	63.8206	6	53.7041	6	62.1214	6	61.3943	6
E9PKU7	Neutral alpha-glucosidase AB	GANAB	1	96.5	5.94	63.7185	5	50.1667	6	52.6149	5	40.1722	6
P13646	Keratin, type I cytoskeletal 13	KRT13	3	49.6	4.96	63.6933	6	72.2014	6	62.1394	6	77.3453	6
P0C0S5	Histone H2A.Z	H2AZ1	4	13.5	10.58	63.6379	6	94.4973	6	51.1899	6	169.422	6
J3KN67	Tropomyosin alpha-3 chain	TPM3	1	33.2	4.77	63.1481	6	50.3676	6	51.2257	6	83.8852	6
P04792	Heat shock protein beta-1	HSPB1	15	22.8	6.4	62.2977	6	50.8586	6	75.7037	6	71.0977	6
P78371	T-complex protein 1 subunit beta	CCT2	26	57.5	6.46	62.2897	6	52.1305	6	74.0208	6	61.7742	6
H0YFD6	Enoyl-CoA hydratase	HADHA	28	86.3	9.1	62.1391	6	66.3222	6	66.4615	6	31.1378	6
Q13263	Transcription intermediary factor 1-beta	TRIM28	18	88.5	5.77	61.1083	6	67.4597	6	61.3197	6	60.0811	6
P09429	High mobility group protein B1	HMGB1	10	24.9	5.74	60.9883	6	60.4657	6	39.6622	6	71.3661	6
P27348	14-3-3 protein theta	YWHAQ	6	27.7	4.78	60.7203	6	63.9957	6	53.1014	6	69.584	6
P48735	Isocitrate dehydrogenase [NADP], mitochondrial	IDH2	18	50.9	8.69	60.2454	6	81.3293	6	64.6603	6	47.2355	6
G3V4C1	Heterogeneous nuclear ribonucleoproteins C1/C2	HNRNPC	13	32.2	5.08	59.7137	6	57.2238	6	57.1018	6	43.4465	6
P50395	Rab GDP dissociation inhibitor beta	GDI2	15	50.6	6.47	59.3693	6	43.3304	6	40.5659	6	22.6541	6
Q06323	Proteasome activator complex subunit 1	PSME1	17	28.7	6.02	58.7042	6	44.4421	6	54.5973	6	83.7667	6
P23246	Splicing factor, proline- and glutamine-rich	SFPQ	23	76.1	9.44	58.1703	6	55.2212	6	46.7541	6	42.8164	6
P16402	Histone H1.3	H1-3	4	22.3	11.02	57.8474	6	80.1701	6	59.2477	6	106.142	6
E7EMB3	Calmodulin-2	CALM2	10	21.7	4.56	56.8689	6	50.5974	6	58.3109	6	67.4845	6
Q9UJZ1	Stomatin-like protein 2, mitochondrial	STOML2	18	38.5	7.39	56.6682	6	66.8932	6	58.9469	6	60.9742	6
A0A087X0X3	Heterogeneous nuclear ribonucleoprotein M	HNRNPM	32	77.5	8.78	55.6072	6	61.6813	6	58.9216	6	52.945	6
P61981	14-3-3 protein gamma	YWHAG	5	28.3	4.89	55.3664	6	55.7086	6	47.6007	6	58.7386	6
C9J406	MICOS complex subunit MIC60	IMMT	2	73.2	6.07	54.9224	6	64.003	6	67.5245	6	99.4349	6
P05387	60S acidic ribosomal protein P2	RPLP2	8	11.7	4.54	54.6323	6	41.1777	6	51.9396	6	68.5748	6
O60506	Heterogeneous nuclear ribonucleoprotein Q	SYNCRIP	18	69.6	8.59	54.4321	6	61.0057	6	59.151	6	51.5071	6
P50990	T-complex protein 1 subunit theta	CCT8	22	59.6	5.6	53.7096	6	50.0727	6	61.4099	6	29.7544	6
Q96AG4	Leucine-rich repeat-containing protein 59	LRRC59	11	34.9	9.57	53.6656	6	44.2664	6	57.0678	6	74.6766	6
P07954	Fumarate hydratase, mitochondrial	FH	16	54.6	8.76	53.2485	6	45.616	6	55.7125	6	61.9508	6
P26599	Polypyrimidine tract-binding protein 1	PTBP1	14	57.2	9.17	52.6445	6	41.5876	6	46.2914	6	20.7665	6
Q6ZN40	Tropomyosin 1 (Alpha), isoform CRA_f	TPM1	1	37.4	4.72	52.4104	6	48.3069	6	46.7186	6	73.9318	6
P07737	Profilin-1	PFN1	7	15	8.27	52.285	6	44.9784	6	41.923	6	38.4117	6
O95994	Anterior gradient protein 2 homolog	AGR2	7	20	9	50.5054	6	42.3157	6	53.7228	6	53.7532	6
P05455	Lupus La protein	SSB	21	46.8	7.12	49.5797	6	56.425	6	64.7929	6	98.8413	6
P48643	T-complex protein 1 subunit epsilon	CCT5	24	59.6	5.66	48.9731	6	37.9956	6	52.8338	6	27.6825	6
P30038	Delta-1-pyrroline-5-carboxylate dehydrogenase, mitochondrial	ALDH4A1	19	61.7	8.07	48.3826	6	54.8441	6	41.9086	6	15.9962	6
P08758	Annexin A5	ANXA5	21	35.9	5.05	47.9482	6	58.9977	6	47.4664	6	87.5147	6
P48637	Glutathione synthetase	GSS	17	52.4	5.92	47.4576	6	39.8074	6	44.3906	6	16.4941	6
Q562R1	Beta-actin-like protein 2	ACTBL2	3	42	5.59	46.852	6	37.6297	6	42.3439	6	27.9898	6
P0DME0	Protein SETSIP	SETSIP	1	34.9	4.31	46.5898	6	43.1804	6	37.3115	6	58.7147	6
P40227	T-complex protein 1 subunit zeta	CCT6A	21	58	6.68	46.2978	6	36.6168	6	49.6638	6	26.9984	6
O75874	Isocitrate dehydrogenase [NADP] cytoplasmic	IDH1	18	46.6	7.01	46.0893	6	32.5072	6	60.718	6	45.1029	6
E9PF18	Hydroxyacyl-coenzyme A dehydrogenase, mitochondrial	HADH	9	42.1	9.26	45.8287	6	46.9924	6	51.0327	6	25.7231	6
P06748	Nucleophosmin	NPM1	6	32.6	4.78	45.798	6	40.7688	6	33.1963	6	38.515	6
A8MXP9	Matrin-3	MATR3	25	99.9	6.04	45.4085	6	42.2603	6	42.0526	6	34.2843	6
B7Z6Z4	Myosin light polypeptide 6	MYL6	6	26.7	5.08	45.2807	6	51.3954	6	47.6771	6	69.5356	6
P30041	Peroxiredoxin-6	PRDX6	21	25	6.38	44.4858	6	31.1235	6	43.9056	6	24.5874	6
Q14240	Eukaryotic initiation factor 4A-II	EIF4A2	6	46.4	5.48	44.3524	6	36.5374	6	37.8303	6	17.8046	6
Q15181	Inorganic pyrophosphatase	PPA1	16	32.6	5.86	44.2999	6	33.8606	6	43.38	6	24.8238	6
E7EQR4	Ezrin	EZR	22	69.3	6.16	43.9418	6	45.4364	6	52.4066	6	38.8276	6
P61204	ADP-ribosylation factor 3	ARF3	6	20.6	7.43	43.694	6	42.4823	6	52.0287	6	21.8581	6
K7ELL7	Glucosidase 2 subunit beta	PRKCSH	18	60.2	4.41	43.2852	6	29.6806	6	33.7149	6	47.8532	6
E9PRY8	Elongation factor 1-delta	EEF1D	6	76.5	7.05	42.3889	6	32.2967	6	43.5675	6	47.5026	6
P32119	Peroxiredoxin-2	PRDX2	9	21.9	5.97	42.0944	6	39.3954	6	35.3324	6	25.4781	6
A0A5H1ZRQ2	RNA helicase	DDX17	22	80.4	8.37	42.0358	6	43.0717	6	42.1368	6	27.2024	6
P23284	Peptidyl-prolyl cis-trans isomerase B	PPIB	11	23.7	9.41	41.5113	6	37.2828	6	44.1973	6	26.1337	6
P49411	Elongation factor Tu, mitochondrial	TUFM	18	49.5	7.61	41.2142	6	39.7072	6	61.9129	6	31.4696	6
O60361	Putative nucleoside diphosphate kinase	NME2P1	1	15.5	8.57	40.9767	6	37.8797	6	37.209	6	28.8136	6
O95292	Vesicle-associated membrane protein-associated protein B/C	VAPB	7	27.2	7.3	40.9285	6	35.483	6	37.8901	6	40.8907	6
Q14204	Cytoplasmic dynein 1 heavy chain 1	DYNC1H1	104	532.1	6.4	40.8177	4	29.6272	4	27.3901	4	20.4559	5
P49321	Nuclear autoantigenic sperm protein	NASP	27	85.2	4.3	40.6161	6	41.7596	6	32.6919	6	52.2199	6
P05388	60S acidic ribosomal protein P0	RPLP0	11	34.3	5.97	40.5134	6	39.4375	6	40.0835	6	32.3885	6
P43155	Carnitine O-acetyltransferase	CRAT	15	70.8	8.44	39.1136	6	35.1462	6	12.0662	5	11.7704	6
A0A0C4DG17	40S ribosomal protein SA	RPSA	13	33.3	4.87	39.0779	6	34.5646	6	37.1374	6	20.9038	6
P21796	Voltage-dependent anion-selective channel protein 1	VDAC1	11	30.8	8.54	38.946	6	55.897	6	39.5137	6	25.9399	6
Q13838	Spliceosome RNA helicase DDX39B	DDX39B	4	49	5.67	38.5264	6	42.071	6	31.9862	6	22.7818	6
P06396	Gelsolin	GSN	21	85.6	6.28	38.5157	6	35.3997	6	23.099	6	21.4045	6
P27695	DNA-(apurinic or apyrimidinic site) endonuclease	APEX1	12	35.5	8.12	38.4322	6	38.3061	6	36.3767	6	17.9168	6
P53999	Activated RNA polymerase II transcriptional coactivator p15	SUB1	9	14.4	9.6	38.2574	6	35.9145	6	28.2837	6	31.8065	6
P09622	Dihydrolipoyl dehydrogenase, mitochondrial	DLD	13	54.1	7.85	38.1836	6	36.4956	6	38.6291	6	18.7118	6
Q12905	Interleukin enhancer-binding factor 2	ILF2	15	43	5.26	37.7187	6	41.4461	6	33.5434	6	30.5685	6
J3KTL2	Serine/arginine-rich splicing factor 1	SRSF1	14	28.3	10.08	37.7091	6	33.4283	6	28.451	6	42.2854	6
Q13011	Delta(3,5)-Delta(2,4)-dienoyl-CoA isomerase, mitochondrial	ECH1	12	35.8	8	37.6444	6	34.9736	6	49.457	6	33.6479	6
G8JLB6	Heterogeneous nuclear ribonucleoprotein H	HNRNPH1	4	51.2	6.8	37.6098	6	36.278	6	35.3027	6	27.0482	6
Q15233	Non-POU domain-containing octamer-binding protein	NONO	16	54.2	8.95	37.544	6	29.9494	6	30.7561	6	13.784	6
P35221	Catenin alpha-1	CTNNA1	21	100	6.29	37.226	6	41.721	6	40.3382	6	61.9003	6
Q9H4B7	Tubulin beta-1 chain	TUBB1	1	50.3	5.17	36.8669	6	38.1659	6	38.2455	6	23.1791	6
I3L504	Eukaryotic translation initiation factor 5A-1	EIF5A	8	20.5	5.25	36.8542	6	34.4819	6	41.0607	6	42.0246	6
P51991	Heterogeneous nuclear ribonucleoprotein A3	HNRNPA3	19	39.6	9.01	36.8062	6	33.682	6	30.5068	6	36.5496	6
P17066	Heat shock 70 kDa protein 6	HSPA6	3	71	6.14	36.6027	6	29.7184	6	35.6768	6	31.7257	6
Q9H2U2	Inorganic pyrophosphatase 2, mitochondrial	PPA2	10	37.9	7.39	36.5205	6	33.9564	6	26.471	6	17.9335	6
P49368	T-complex protein 1 subunit gamma	CCT3	21	60.5	6.49	36.2469	6	38.52	6	43.1621	6	41.1001	6
P52597	Heterogeneous nuclear ribonucleoprotein F	HNRNPF	10	45.6	5.58	35.9842	6	38.5643	6	37.5836	6	28.5008	6
Q15084	Protein disulfide-isomerase A6	PDIA6	15	48.1	5.08	35.864	6	35.8606	6	36.1718	6	56.0043	6
P62979	Ubiquitin-40S ribosomal protein S27a	RPS27A	8	18	9.64	35.8214	6	33.7233	6	35.6806	6	38.7514	6
Q9P0L0	Vesicle-associated membrane protein-associated protein A	VAPA	7	27.9	8.62	35.6876	6	26.396	6	28.2607	6	30.6005	6
P35232	Prohibitin	PHB	16	29.8	5.76	35.6246	6	48.5782	6	38.3288	6	35.9638	6
P26641	Elongation factor 1-gamma	EEF1G	14	50.1	6.67	35.4294	6	25.4316	6	36.3966	6	20.1316	6
Q9H0U4	Ras-related protein Rab-1B	RAB1B	5	22.2	5.73	35.1822	6	34.3767	6	32.4605	6	26.7248	6
P43490	Nicotinamide phosphoribosyltransferase	NAMPT	22	55.5	7.15	34.9653	6	41.608	6	33.136	6	16.5356	6
A0A0A0MTI5	Acyl-CoA-binding protein	DBI	3	15.9	5.05	34.1958	6	30.9515	6	29.1219	6	39.3868	6
Q04917	14-3-3 protein eta	YWHAH	7	28.2	4.84	33.964	6	34.4521	6	27.8705	6	36.4964	6
Q00688	Peptidyl-prolyl cis-trans isomerase FKBP3	FKBP3	7	25.2	9.28	33.7765	6	29.7086	6	26.6539	6	33.0231	6
J3KR44	Ubiquitin thioesterase	OTUB1	9	31.4	5	33.3142	6	28.4535	6	22.841	6	14.4575	6
E9PEB5	Far upstream element-binding protein 1	FUBP1	6	68.9	7.93	33.2699	6	31.0603	6	26.1798	6	31.2206	6
P30040	Endoplasmic reticulum resident protein 29	ERP29	10	29	7.31	32.7359	6	35.2084	6	34.5564	6	42.8662	6
P15531	Nucleoside diphosphate kinase A	NME1	1	17.1	6.19	32.7343	6	29.8228	6	26.5479	6	26.3437	6
Q99623	Prohibitin-2	PHB2	17	33.3	9.83	32.5661	6	40.3635	6	31.2098	6	13.47	6
A0A494C039	Hypoxia up-regulated protein 1	HYOU1	27	111.3	5.22	32.54	6	31.1096	6	30.9633	6	41.2116	6
P55084	Trifunctional enzyme subunit beta, mitochondrial	HADHB	22	51.3	9.41	32.2494	6	33.374	6	32.3889	6	14.9732	6
P50454	Serpin H1	SERPINH1	18	46.4	8.69	31.5775	6	29.5531	6	39.8061	6	25.76	6
Q07666	KH domain-containing, RNA-binding, signal transduction-associated protein 1	KHDRBS1	8	48.2	8.66	31.5514	6	30.7635	6	25.3668	6	27.2403	6
Q07021	Complement component 1 Q subcomponent-binding protein, mitochondrial	C1QBP	6	31.3	4.84	31.4673	6	28.4677	6	28.2001	6	43.7645	6
J3KTA4	DEAD box protein 5	DDX5	19	69	8.85	31.4563	6	21.6195	6	28.6095	6	17.4197	6
P50991	T-complex protein 1 subunit delta	CCT4	19	57.9	7.83	31.4405	6	22.0045	6	29.9928	6	17.9238	6
P00367	Glutamate dehydrogenase 1, mitochondrial	GLUD1	18	61.4	7.8	31.4255	6	28.1789	6	29.1157	6	12.9576	6
Q00839	Heterogeneous nuclear ribonucleoprotein U	HNRNPU	20	90.5	6	31.4013	6	26.5741	6	23.7507	6	28.2939	6
P16949	Stathmin	STMN1	9	17.3	5.97	31.3345	6	29.0878	6	20.5061	6	30.0292	6
P31947	14-3-3 protein sigma	SFN	3	27.8	4.74	31.2621	6	32.3523	6	22.0072	6	34.1854	6
Q13185	Chromobox protein homolog 3	CBX3	5	20.8	5.33	31.0376	6	31.8485	6	26.3305	6	35.7123	6
P04626	Receptor tyrosine-protein kinase erbB-2	ERBB2	24	137.8	5.91	30.8797	6	32.7221	6	43.0641	6	28.1003	6
P19367	Hexokinase-1	HK1	25	102.4	6.8	30.7563	6	43.7827	6	48.7418	6	22.9235	6
P23396	40S ribosomal protein S3	RPS3	14	26.7	9.66	30.6239	6	28.3095	6	32.3975	6	22.1881	6
Q9HB71	Calcyclin-binding protein	CACYBP	12	26.2	8.25	30.5089	6	20.2687	6	29.759	6	17.2121	6
P04259	Keratin, type II cytoskeletal 6B	KRT6B	4	60	8	30.5043	6	47.995	6	35.1769	6	31.7784	6
P42167	Lamina-associated polypeptide 2, isoforms beta/gamma	TMPO	11	75.4	7.66	30.4929	6	21.9805	6	31.4798	6	35.3166	6
O75947	ATP synthase subunit d, mitochondrial	ATP5PD	10	18.5	5.3	30.4265	6	35.3421	6	34.3692	6	51.4687	6
P11940	Polyadenylate-binding protein 1	PABPC1	17	70.6	9.5	30.3108	6	21.3222	6	28.3266	6	26.201	6
P07339	Cathepsin D	CTSD	10	44.5	6.54	30.2946	6	31.9644	6	23.2304	6	9.57536	6
O43390	Heterogeneous nuclear ribonucleoprotein R	HNRNPR	13	70.9	8.13	30.2747	6	28.3454	6	21.7245	6	11.898	6
P02538	Keratin, type II cytoskeletal 6A	KRT6A	3	60	8	30.0498	6	46.3792	6	35.1769	6	31.7784	6
P78527	DNA-dependent protein kinase catalytic subunit	PRKDC	77	468.8	7.12	29.9631	4	35.331	6	19.2802	4	22.4272	6
E9PAV3	Nascent polypeptide-associated complex subunit alpha, muscle-specific form	NACA	4	205.3	9.58	29.8054	6	22.6282	6	24.9513	6	22.8299	6
O14818	Proteasome subunit alpha type-7	PSMA7	14	27.9	8.46	29.7847	6	22.6395	6	28.4068	6	13.6052	6
P18669	Phosphoglycerate mutase 1	PGAM1	6	28.8	7.18	29.5503	6	36.1063	6	32.4223	6	44.9102	6
P84085	ADP-ribosylation factor 5	ARF5	3	20.5	6.79	29.4691	6	28.6552	6	33.47	6	13.7546	6
Q12931	Heat shock protein 75 kDa, mitochondrial	TRAP1	19	80.1	8.21	29.2169	6	21.8548	6	33.888	6	16.4861	6
A0A0D9SF53	RNA helicase	DDX3X	16	81.4	8.07	29.1081	6	23.3914	6	33.7313	6	16.3885	6
O00148	ATP-dependent RNA helicase DDX39A	DDX39A	3	49.1	5.68	28.8441	6	30.2134	6	26.5824	6	18.2046	6
P62906	60S ribosomal protein L10a	RPL10A	9	24.8	9.94	28.8327	6	25.5481	6	29.706	6	21.6267	6
P35637	RNA-binding protein FUS	FUS	6	53.4	9.36	28.792	6	25.0953	6	26.457	6	29.3917	6
P24534	Elongation factor 1-beta	EEF1B2	5	24.7	4.67	28.7779	6	20.0221	6	27.4642	6	31.2931	6
P16401	Histone H1.5	H1-5	7	22.6	10.92	28.7629	6	39.533	6	30.8939	6	51.9238	6
Q7Z4W1	L-xylulose reductase	DCXR	11	25.9	8.1	28.7446	6	28.405	6	27.3132	6	9.65146	6
P38117	Electron transfer flavoprotein subunit beta	ETFB	10	27.8	8.1	28.5166	6	32.988	6	33.52	6	23.1197	6
Q86VP6	Cullin-associated NEDD8-dissociated protein 1	CAND1	27	136.3	5.78	28.3899	6	32.2235	6	42.6385	6	27.2145	6
Q13813	Spectrin alpha chain, non-erythrocytic 1	SPTAN1	101	284.4	5.35	28.1738	6	26.2344	6	54.4106	6	102.404	6
P22492	Histone H1t	H1-6	1	22	11.71	28.0323	6	36.5324	6	27.1775	6	44.286	6
Q14103	Heterogeneous nuclear ribonucleoprotein D0	HNRNPD	5	38.4	7.81	27.9865	6	30.401	6	27.6549	6	32.2682	6
P31949	Protein S100-A11	S100A11	3	11.7	7.12	27.8196	6	26.6159	6	24.5535	6	40.8089	6
H0Y449	Y-box-binding protein 1 (Fragment)	YBX1	6	42	10.43	27.795	6	21.1881	6	23.1232	6	23.5984	6
O75369	Filamin-B	FLNB	51	278	5.73	27.6963	4	18.0462	5	8.97987	4	12.3832	6
Q96KP4	Cytosolic non-specific dipeptidase	CNDP2	20	52.8	5.97	27.5896	6	21.9527	6	36.9606	6	13.7492	6
Q92597	Protein NDRG1	NDRG1	8	42.8	5.82	27.548	6	47.2103	6	22.5136	6	37.1298	6
P02533	Keratin, type I cytoskeletal 14	KRT14	4	51.5	5.16	27.465	6	34.9093	6	24.4145	6	33.8746	6
P46940	Ras GTPase-activating-like protein IQGAP1	IQGAP1	39	189.1	6.48	27.3917	6	26.6265	6	35.7513	6	23.8059	6
P00505	Aspartate aminotransferase, mitochondrial	GOT2	12	47.5	9.01	27.3512	6	31.9619	6	31.6664	6	15.5875	6
Q13162	Peroxiredoxin-4	PRDX4	7	30.5	6.29	27.3369	6	25.2123	6	28.8546	6	17.0336	6
J3KQ32	Obg-like ATPase 1	OLA1	16	46.9	8.06	27.1089	6	26.1307	6	38.3652	6	37.9262	6
P51149	Ras-related protein Rab-7a	RAB7A	13	23.5	6.7	26.71	6	30.817	6	30.5067	6	20.2179	6
P22695	Cytochrome b-c1 complex subunit 2, mitochondrial	UQCRC2	12	48.4	8.63	26.5565	6	31.7679	6	22.7623	6	12.3719	6
D6RBZ0	Heterogeneous nuclear ribonucleoprotein A/B	HNRNPAB	10	35.7	6.95	26.3786	6	26.6306	6	26.1452	6	42.6869	6
A0A6Q8PGN5	Alanine--tRNA ligase	AARS1	30	108.2	5.53	26.3395	6	24.0707	6	25.8759	6	22.1234	6
B1AKR6	Dynein light chain roadblock-type 1	DYNLRB1	6	16.2	7.02	26.3084	6	23.487	6	21.1445	6	17.5961	6
Q08945	FACT complex subunit SSRP1	SSRP1	17	81	6.87	26.1477	6	23.9199	6	19.1299	6	13.0994	6
P39019	40S ribosomal protein S19	RPS19	8	16.1	10.32	25.9531	6	22.4319	6	22.3009	6	29.9158	6
Q04760	Lactoylglutathione lyase	GLO1	9	20.8	5.31	25.9077	6	26.4036	6	21.5104	6	16.064	6
P08779	Keratin, type I cytoskeletal 16	KRT16	9	51.2	5.05	25.7887	6	38.8445	6	22.5721	6	34.7066	6
P25786	Proteasome subunit alpha type-1	PSMA1	12	29.5	6.61	25.6407	6	13.0858	6	21.2886	6	6.66889	6
F5H2F4	C-1-tetrahydrofolate synthase, cytoplasmic	MTHFD1	24	104.6	7.59	25.5297	6	26.154	6	31.5448	6	14.0858	6
P19012	Keratin, type I cytoskeletal 15	KRT15	2	49.2	4.77	25.4466	6	29.4043	6	22.9089	6	30.6143	6
O95793	Double-stranded RNA-binding protein Staufen homolog 1	STAU1	21	63.1	9.44	25.374	6	17.3346	6	21.5296	6	22.8796	6
P26583	High mobility group protein B2	HMGB2	4	24	7.81	25.317	6	36.1454	6	29.6641	6	38.9009	6
P15924	Desmoplakin	DSP	69	331.6	6.81	25.31	6	30.4943	6	34.4332	6	60.9319	6
O43852	Calumenin	CALU	16	37.1	4.64	25.2592	6	22.9908	6	23.4146	6	50.3478	6
Q92598	Heat shock protein 105 kDa	HSPH1	21	96.8	5.39	25.1045	6	20.7455	6	29.6713	6	19.7067	6
Q13283	Ras GTPase-activating protein-binding protein 1	G3BP1	11	52.1	5.52	24.9708	6	18.7172	6	16.1198	6	21.1704	6
P30043	Flavin reductase (NADPH)	BLVRB	6	22.1	7.65	24.8513	6	22.9494	6	36.993	6	19.4528	6
Q9UQ80	Proliferation-associated protein 2G4	PA2G4	12	43.8	6.55	24.7637	6	26.4726	6	25.4688	6	16.0982	6
P18124	60S ribosomal protein L7	RPL7	15	29.2	10.65	24.7222	6	25.8668	6	28.7169	6	15.8617	6
P14866	Heterogeneous nuclear ribonucleoprotein L	HNRNPL	13	64.1	8.22	24.6894	6	20.1705	6	18.6095	6	13.1175	6
P37802	Transgelin-2	TAGLN2	10	22.4	8.25	24.669	6	25.7344	6	33.4627	6	42.5763	6
A8MUS3	60S ribosomal protein L23a	RPL23A	7	21.9	10.48	24.6099	6	18.1387	6	20.99	6	22.2928	6
P62081	40S ribosomal protein S7	RPS7	9	22.1	10.1	24.5242	6	26.9057	6	28.562	6	19.1973	6
Q15149	Plectin	PLEC	104	531.5	5.96	24.4283	4	28.9717	5	47.4325	6	41.7175	6
P62277	40S ribosomal protein S13	RPS13	8	17.2	10.54	24.3616	6	23.8317	6	25.0799	6	16.6962	6
P10606	Cytochrome c oxidase subunit 5B, mitochondrial	COX5B	7	13.7	8.81	24.3283	6	23.0339	6	22.3165	6	26.6714	6
A0A0A6YYL6	60S ribosomal protein L17	RPL17-C18orf32	7	26.4	10.1	24.3204	6	20.1365	6	26.3401	6	18.5331	6
P55327	Tumor protein D52	TPD52	7	24.3	4.83	24.2138	6	18.2261	6	19.6242	6	34.9424	6
Q9Y265	RuvB-like 1	RUVBL1	16	50.2	6.42	24.1915	6	25.17	6	26.3241	6	17.1767	6
O60763	General vesicular transport factor p115	USO1	20	107.8	4.91	24.0665	6	26.1892	6	32.0412	6	30.8256	6
P09104	Gamma-enolase	ENO2	5	47.2	5.03	23.9305	6	28.1231	6	21.2101	6	18.251	6
P38919	Eukaryotic initiation factor 4A-III	EIF4A3	14	46.8	6.73	23.8255	6	21.0366	6	20.2017	6	6.58597	6
P55209	Nucleosome assembly protein 1-like 1	NAP1L1	7	45.3	4.46	23.7477	6	26.3015	6	27.1547	6	39.62	6
Q13268	Dehydrogenase/reductase SDR family member 2, mitochondrial	DHRS2	12	29.9	9.01	23.681	6	43.0707	6	42.5698	6	22.4735	6
F8W031	DUF3456 domain-containing protein (Fragment)	CNPY2	7	29.2	7.01	23.6677	6	25.8	6	24.1926	6	20.0085	6
P36542	ATP synthase subunit gamma, mitochondrial	ATP5F1C	9	33	9.22	23.6024	6	32.1105	6	34.1518	6	11.4329	6
P02768	Albumin	ALB	4	69.3	6.28	23.5473	6	25.4415	6	18.2935	6	23.9218	6
P62191	26S proteasome regulatory subunit 4	PSMC1	10	49.2	6.21	23.5041	6	18.6646	6	24.8724	6	17.5404	6
Q13510	Acid ceramidase	ASAH1	13	44.6	7.62	23.4849	6	37.2598	6	23.6391	6	29.0624	6
P50502	Hsc70-interacting protein	ST13	8	41.3	5.27	23.3085	6	17.9649	6	22.2205	6	26.8472	6
A0A087X2I1	26S proteasome regulatory subunit 10B	PSMC6	11	45.8	7.78	23.2496	6	15.9749	6	21.7624	6	18.7495	6
P18085	ADP-ribosylation factor 4	ARF4	2	20.5	7.14	23.2479	6	24.096	6	28.7898	6	9.84995	5
Q08211	ATP-dependent RNA helicase A	DHX9	25	140.9	6.84	23.2368	5	23.1145	6	15.3087	5	12.6043	6
P20700	Lamin-B1	LMNB1	25	66.4	5.16	23.2323	6	34.7041	6	22.2287	6	29.8316	6
Q14247	Src substrate cortactin	CTTN	16	61.5	5.4	23.0802	6	20.9404	6	21.5815	6	27.9953	6
P10599	Thioredoxin	TXN	3	11.7	4.92	23.0446	6	25.9898	6	22.6632	6	29.4754	6
P49915	GMP synthase [glutamine-hydrolyzing]	GMPS	20	76.7	6.87	22.9709	6	19.2642	6	19.7278	6	8.25211	4
P30153	Serine/threonine-protein phosphatase 2A 65 kDa regulatory subunit A alpha isoform	PPP2R1A	16	65.3	5.11	22.9158	6	20.5623	6	25.5084	6	29.6581	6
Q14974	Importin subunit beta-1	KPNB1	13	97.1	4.78	22.9056	6	25.7392	6	27.006	6	26.2311	6
O14745	Na(+)/H(+) exchange regulatory cofactor NHE-RF1	SLC9A3R1	11	38.8	5.77	22.7958	6	19.8074	6	23.7826	6	23.9696	6
P15559	NAD(P)H dehydrogenase [quinone] 1	NQO1	9	30.8	8.88	22.7958	6	16.0092	6	21.7131	6	7.39338	6
Q9P0M6	Core histone macro-H2A.2	MACROH2A2	12	40	9.69	22.6874	6	32.2243	6	15.965	6	13.4705	6
G3V180	Dipeptidyl peptidase 3	DPP3	13	84.3	5.03	22.5018	6	21.9041	6	22.9221	6	8.68151	6
P52209	6-phosphogluconate dehydrogenase, decarboxylating	PGD	15	53.1	7.23	22.4636	6	18.9391	6	22.0543	6	8.54959	3
P31939	Bifunctional purine biosynthesis protein ATIC	ATIC	19	64.6	6.71	22.4474	6	18.9308	6	27.1325	6	15.4983	6
Q9HDC9	Adipocyte plasma membrane-associated protein	APMAP	15	46.5	6.16	22.3553	6	28.0519	6	23.4519	6	14.3602	6
P54578	Ubiquitin carboxyl-terminal hydrolase 14	USP14	15	56	5.3	22.2205	6	16.9544	6	18.6634	6	11.7281	6
A0A087X1Z3	Proteasome activator complex subunit 2	PSME2	10	29.1	6.71	22.2136	6	19.9391	6	34.3631	6	44.4679	6
J3KQE5	GTP-binding nuclear protein Ran (Fragment)	RAN	8	26.8	9.58	22.2029	5	19.6994	5	16.1864	5	19.4686	6
P37837	Transaldolase	TALDO1	13	37.5	6.81	22.157	6	23.5077	6	15.2396	6	14.5923	6
P62195	26S proteasome regulatory subunit 8	PSMC5	14	45.6	7.55	22.1335	6	24.15	6	23.699	6	17.4804	6
P48047	ATP synthase subunit O, mitochondrial	ATP5PO	8	23.3	9.96	22.0285	6	28.8522	6	22.9725	6	30.3496	6
P02786	Transferrin receptor protein 1	TFRC	21	84.8	6.61	21.9669	6	18.0908	6	24.2161	6	18.3062	6
Q16576	Histone-binding protein RBBP7	RBBP7	7	47.8	5.05	21.9037	6	20.854	6	18.1476	6	14.0741	6
A0A5F9ZHM4	L-lactate dehydrogenase	LDHB	10	37.4	6.25	21.8737	6	10.4042	6	8.6924	4	5.01776	2
Q8NC51	Plasminogen activator inhibitor 1 RNA-binding protein	SERBP1	11	44.9	8.65	21.8683	6	15.1357	6	15.4623	6	27.5014	6
P54727	UV excision repair protein RAD23 homolog B	RAD23B	11	43.1	4.84	21.6936	6	22.1494	6	22.803	6	25.8189	6
P99999	Cytochrome c	CYCS	6	11.7	9.57	21.6806	6	21.958	6	25.9795	6	17.1802	6
P62269	40S ribosomal protein S18	RPS18	8	17.7	10.99	21.646	6	21.081	6	20.7731	6	23.4703	6
P49748	Very long-chain specific acyl-CoA dehydrogenase, mitochondrial	ACADVL	25	70.3	8.75	21.5752	6	39.3428	6	16.4321	6	9.86901	5
P18206	Vinculin	VCL	30	123.7	5.66	21.4935	6	14.3514	6	17.9549	6	24.7107	6
O75531	Barrier-to-autointegration factor	BANF1	4	10.1	6.09	21.4659	6	28.4803	6	21.9707	6	35.2626	6
P17980	26S proteasome regulatory subunit 6A	PSMC3	16	49.2	5.24	21.3028	6	19.8395	6	19.1342	6	14.5928	6
P55786	Puromycin-sensitive aminopeptidase	NPEPPS	26	103.2	5.72	21.2772	6	17.2726	6	24.4774	6	11.8346	6
P04083	Annexin A1	ANXA1	12	38.7	7.02	21.2675	6	1.57942	3	0.159047	1	0.333729	1
P21964	Catechol O-methyltransferase	COMT	10	30	5.47	21.1031	6	34.224	6	36.9846	6	23.275	6
O95202	Mitochondrial proton/calcium exchanger protein	LETM1	23	83.3	6.7	20.8648	6	24.3606	6	31.9925	6	36.2325	6
P30085	UMP-CMP kinase	CMPK1	12	22.2	5.57	20.7985	6	22.9461	6	18.342	6	21.2846	6
P33176	Kinesin-1 heavy chain	KIF5B	26	109.6	6.51	20.7603	6	16.6207	6	23.3768	6	24.3063	6
P36957	Dihydrolipoyllysine-residue succinyltransferase component of 2-oxoglutarate dehydrogenase complex, mitochondrial	DLST	10	48.7	8.95	20.6028	6	26.0875	6	16.8815	6	11.912	6
Q99832	T-complex protein 1 subunit eta	CCT7	14	59.3	7.65	20.581	6	13.6829	6	24.6176	6	11.3995	6
P34897	Serine hydroxymethyltransferase, mitochondrial	SHMT2	14	56	8.53	20.5657	6	19.6707	6	24.5434	6	10.2086	5
P53396	ATP-citrate synthase	ACLY	25	120.8	7.33	20.5352	4	15.9219	4	22.869	4	12.1117	6
P04843	Dolichyl-diphosphooligosaccharide--protein glycosyltransferase subunit 1	RPN1	18	68.5	6.38	20.5271	4	17.8487	4	13.0979	5	12.4706	6
P19013	Keratin, type II cytoskeletal 4	KRT4	3	56.1	6.61	20.4706	6	26.0417	6	26.0915	6	22.7348	6
E9PB61	THO complex subunit 4	ALYREF	8	27.5	11.05	20.4539	6	16.7809	6	16.5867	6	25.7384	6
P49773	Histidine triad nucleotide-binding protein 1	HINT1	7	13.8	6.95	20.2865	6	12.1453	6	27.1416	6	15.596	6
K7EKD8	Calcium-activated neutral proteinase small subunit	CAPNS1	1	24.8	5.11	20.2389	6	22.6862	6	20.5059	6	25.6095	6
Q99497	Parkinson disease protein 7	PARK7	8	19.9	6.79	20.1675	6	15.0415	6	15.7661	6	9.13209	6
Q8NFV4	Protein ABHD11	ABHD11	11	34.7	9.48	20.1156	6	25.8231	6	25.141	6	17.1092	6
P09467	Fructose-1,6-bisphosphatase 1	FBP1	9	36.8	6.99	20.0648	6	13.0409	6	19.3745	6	10.8101	6
Q5TEC6	Histone HIST2H3PS2	H3-2	1	15.4	11.27	20.0583	6	20.93	6	16.6122	6	13.8726	6
P41250	Glycine--tRNA ligase	GARS1	22	83.1	7.03	20.0463	6	17.6005	6	34.0425	6	12.9868	5
P38159	RNA-binding motif protein, X chromosome	RBMX	9	42.3	10.05	19.9523	6	24.2042	6	21.7051	6	26.5904	6
Q15046	Lysine--tRNA ligase	KARS1	18	68	6.35	19.9409	6	14.7627	6	19.9545	6	6.39263	3
A0A5F9ZHL1	Acetyl-CoA acetyltransferase, mitochondrial	ACAT1	12	46.1	8.97	19.8869	6	17.8604	6	23.3452	6	13.3167	6
P51858	Hepatoma-derived growth factor	HDGF	15	26.8	4.73	19.8549	6	20.6657	6	18.0045	6	33.9392	6
P52565	Rho GDP-dissociation inhibitor 1	ARHGDIA	6	23.2	5.11	19.8466	6	13.0482	6	15.7401	6	14.9205	6
Q04637	Eukaryotic translation initiation factor 4 gamma 1	EIF4G1	23	175.4	5.33	19.8073	6	17.6784	6	26.9494	6	28.2171	6
P00441	Superoxide dismutase [Cu-Zn]	SOD1	3	15.9	6.13	19.7149	6	17.6149	6	18.4957	6	17.6299	6
Q99798	Aconitate hydratase, mitochondrial	ACO2	23	85.4	7.61	19.6936	6	21.91	4	22.3717	6	16.9683	6
P05141	ADP/ATP translocase 2	SLC25A5	4	32.8	9.69	19.6884	6	18.2133	6	16.0547	6	16.8305	6
Q5XKE5	Keratin, type II cytoskeletal 79	KRT79	1	57.8	7.2	19.6712	6	23.1609	6	22.3136	6	19.8117	6
P20674	Cytochrome c oxidase subunit 5A, mitochondrial	COX5A	9	16.8	6.79	19.6534	6	21.2092	6	21.7613	6	34.7296	6
P62701	40S ribosomal protein S4, X isoform	RPS4X	16	29.6	10.15	19.5876	6	22.967	6	24.2733	6	10.4418	6
Q6DN03	Putative histone H2B type 2-C	H2BC20P	3	21.5	10.7	19.5475	6	22.3539	6	16.26	6	20.5953	6
Q09028	Histone-binding protein RBBP4	RBBP4	7	47.6	4.89	19.4469	6	19.6356	6	17.2026	6	14.6045	6
P09525	Annexin A4	ANXA4	18	35.9	6.13	19.3661	6	23.4187	6	20.4452	6	27.7991	6
B4DLN1	cDNA FLJ60124, highly similar to Mitochondrial dicarboxylate carrier	SLC25A10	8	48.1	9.52	19.3628	6	19.4718	6	15.7348	6	19.6522	6
A0A087WTP3	Far upstream element-binding protein 2	KHSRP	14	73	7.71	19.2941	6	17.2691	6	19.4546	6	19.8987	6
O00231	26S proteasome non-ATPase regulatory subunit 11	PSMD11	19	47.4	6.48	19.2126	6	23.5391	6	25.5786	6	21.881	6
Q9Y230	RuvB-like 2	RUVBL2	14	51.1	5.64	19.0849	6	17.7204	6	19.7747	6	9.79308	6
Q16629	Serine/arginine-rich splicing factor 7	SRSF7	5	27.4	11.82	19.0553	6	19.7328	6	17.1006	6	19.8966	6
P68431	Histone H3.1	H3C1	2	15.4	11.12	18.9691	6	19.3617	6	15.2784	6	12.206	6
P54819	Adenylate kinase 2, mitochondrial	AK2	12	26.5	7.81	18.8348	6	16.2145	6	16.8176	6	16.3601	6
O43175	D-3-phosphoglycerate dehydrogenase	PHGDH	11	56.6	6.71	18.7979	6	18.5007	6	24.9155	6	15.1643	6
P26368	Splicing factor U2AF 65 kDa subunit	U2AF2	10	53.5	9.09	18.6961	6	18.9681	6	17.4348	6	8.28891	5
P80723	Brain acid soluble protein 1	BASP1	10	22.7	4.63	18.6563	6	22.1973	6	13.7449	6	16.3231	6
Q15056	Eukaryotic translation initiation factor 4H	EIF4H	4	27.4	7.23	18.6457	6	13.3586	6	12.8978	6	14.2443	6
P34932	Heat shock 70 kDa protein 4	HSPA4	21	94.3	5.19	18.608	4	14.8501	6	12.2225	6	14.1358	6
Q99714	3-hydroxyacyl-CoA dehydrogenase type-2	HSD17B10	11	26.9	7.78	18.5977	6	16.8059	6	18.0366	6	6.86582	4
A0A494C1K3	General transcription factor II-I	GTF2I	23	131	8.69	18.5957	6	23.4051	6	22.7927	6	24.2089	6
Q16543	Hsp90 co-chaperone Cdc37	CDC37	8	44.4	5.25	18.5553	6	16.1764	6	19.8866	6	23.0011	6
D6RER5	Septin-11	SEPTIN11	12	49.8	6.68	18.2734	6	20.8299	6	16.2735	6	13.3324	6
P29966	Myristoylated alanine-rich C-kinase substrate	MARCKS	9	31.5	4.45	18.1432	6	17.26	6	21.4057	6	32.3087	6
Q7KZF4	Staphylococcal nuclease domain-containing protein 1	SND1	30	101.9	7.17	17.9674	4	14.2665	4	12.432	5	8.823	5
O60701	UDP-glucose 6-dehydrogenase	UGDH	17	55	7.12	17.9557	6	12.6766	6	6.96705	6	4.92269	4
Q96FQ6	Protein S100-A16	S100A16	5	11.8	6.79	17.7808	6	19.596	6	25.6745	6	49.2276	6
O43143	Pre-mRNA-splicing factor ATP-dependent RNA helicase DHX15	DHX15	24	90.9	7.46	17.7769	5	16.5535	6	12.9989	5	8.88074	6
P35749	Myosin-11	MYH11	1	227.2	5.5	17.7163	6	20.4046	6	21.3854	6	27.681	6
Q16531	DNA damage-binding protein 1	DDB1	14	126.9	5.26	17.703	5	14.1126	6	12.0974	6	12.1625	6
P62820	Ras-related protein Rab-1A	RAB1A	2	22.7	6.21	17.6721	6	21.7576	6	17.7735	6	13.5871	6
E5KLJ9	Dynamin-like 120 kDa protein, form S1	OPA1	19	113.6	7.88	17.6222	6	20.4809	6	18.7286	6	15.8971	6
O75223	Gamma-glutamylcyclotransferase	GGCT	7	21	5.14	17.6007	6	11.0853	6	15.804	6	12.9404	6
P45880	Voltage-dependent anion-selective channel protein 2	VDAC2	8	31.5	7.56	17.5853	6	28.4174	6	22.5904	6	14.3046	6
P36578	60S ribosomal protein L4	RPL4	16	47.7	11.06	17.5843	6	13.9364	6	14.8646	6	13.3761	6
Q14011	Cold-inducible RNA-binding protein	CIRBP	4	18.6	9.51	17.5405	6	22.896	6	13.3691	6	21.7457	6
P62851	40S ribosomal protein S25	RPS25	6	13.7	10.11	17.5302	6	16.7893	6	19.219	6	21.7614	6
O14979	Heterogeneous nuclear ribonucleoprotein D-like	HNRNPDL	7	46.4	9.57	17.4839	6	17.8726	6	15.7993	6	28.0773	6
Q96I99	Succinate--CoA ligase [GDP-forming] subunit beta, mitochondrial	SUCLG2	11	46.5	6.39	17.4191	6	20.1995	6	15.8338	6	7.03682	5
Q13200	26S proteasome non-ATPase regulatory subunit 2	PSMD2	22	100.1	5.2	16.9773	6	14.3212	6	14.3219	6	8.80745	6
E7EVA0	Microtubule-associated protein	MAP4	23	245.3	6.23	16.9211	6	11.4114	6	14.814	6	28.0027	6
P20340	Ras-related protein Rab-6A	RAB6A	6	23.6	5.54	16.9058	6	17.3843	6	12.1864	6	7.4479	6
P13647	Keratin, type II cytoskeletal 5	KRT5	4	62.3	7.74	16.8089	6	24.6916	6	19.2764	6	17.7148	6
Q96TA1	Protein Niban 2	NIBAN2	17	84.1	6.19	16.804	6	17.2235	6	22.2038	6	27.3568	6
P40925	Malate dehydrogenase, cytoplasmic	MDH1	8	36.4	7.36	16.7845	6	12.7338	6	15.7312	6	7.92286	6
Q08J23	RNA cytosine C(5)-methyltransferase NSUN2	NSUN2	20	86.4	6.77	16.7272	6	13.0022	6	13.2788	6	8.71876	6
P54886	Delta-1-pyrroline-5-carboxylate synthase	ALDH18A1	19	87.2	7.12	16.6908	4	14.1122	5	11.9941	6	6.71558	5
O75521	Enoyl-CoA delta isomerase 2	ECI2	9	43.6	9	16.6454	6	17.2859	6	15.5242	6	10.9659	6
Q969X5	Endoplasmic reticulum-Golgi intermediate compartment protein 1	ERGIC1	10	32.6	7.06	16.6097	6	21.4769	6	21.5454	6	12.9335	6
J3KPF3	4F2 cell-surface antigen heavy chain	SLC3A2	17	68.1	5.05	16.606	6	14.5379	6	23.5863	6	34.7728	6
Q14CN4	Keratin, type II cytoskeletal 72	KRT72	2	55.8	6.89	16.6005	6	20.381	6	20.275	6	20.3892	6
Q9UN86	Ras GTPase-activating protein-binding protein 2	G3BP2	11	54.1	5.55	16.5593	6	11.3326	6	16.0963	6	15.4819	6
P46781	40S ribosomal protein S9	RPS9	11	22.6	10.65	16.5355	6	17.6731	6	16.5927	6	9.09615	6
O95678	Keratin, type II cytoskeletal 75	KRT75	1	59.5	7.74	16.5081	6	25.6072	6	21.8898	6	21.9157	6
O75323	Protein NipSnap homolog 2	NIPSNAP2	9	33.7	9.36	16.4879	6	15.6548	6	14.5391	6	4.59557	3
P61247	40S ribosomal protein S3a	RPS3A	12	29.9	9.73	16.4759	6	9.52293	6	15.8379	6	13.8581	6
O60716	Catenin delta-1	CTNND1	21	108.1	6.23	16.4693	6	18.32	6	21.3273	6	27.7835	6
O75533	Splicing factor 3B subunit 1	SF3B1	26	145.7	7.09	16.4164	6	20.2446	6	20.4357	6	10.7348	6
P63220	40S ribosomal protein S21	RPS21	3	9.1	8.5	16.403	6	10.4398	6	10.6528	6	16.6645	6
P31937	3-hydroxyisobutyrate dehydrogenase, mitochondrial	HIBADH	11	35.3	8.13	16.2508	6	24.3813	6	18.0101	6	13.9884	6
P22307	Sterol carrier protein 2	SCP2	9	59	6.89	16.1902	6	25.7908	6	16.1102	6	16.6329	6
P62316	Small nuclear ribonucleoprotein Sm D2	SNRPD2	4	13.5	9.91	16.1817	6	14.498	6	12.05	6	10.1472	6
O00567	Nucleolar protein 56	NOP56	18	66	9.19	16.1299	6	22.9024	6	18.705	6	20.5254	6
P61158	Actin-related protein 3	ACTR3	10	47.3	5.88	16.0946	6	16.2512	6	18.2952	6	6.76887	6
Q71DI3	Histone H3.2	H3C15	1	15.4	11.27	16.0776	6	15.212	6	12.6623	6	11.2177	6
Q9BUP0	EF-hand domain-containing protein D1	EFHD1	9	26.9	5.39	15.9349	6	13.5398	6	12.2056	6	18.4605	6
P12004	Proliferating cell nuclear antigen	PCNA	8	28.8	4.69	15.8295	6	13.5054	6	15.8557	6	9.12766	6
P32969	60S ribosomal protein L9	RPL9	8	21.9	9.95	15.8226	6	15.4908	6	19.3694	6	8.45429	6
P35998	26S proteasome regulatory subunit 7	PSMC2	18	48.6	5.95	15.8121	6	14.7918	6	16.3724	6	7.87794	6
P32322	Pyrroline-5-carboxylate reductase 1, mitochondrial	PYCR1	10	33.3	7.61	15.7986	6	18.5811	6	20.387	6	11.2653	6
H3BNC9	40S ribosomal protein S17	CPEB1	5	64.5	8.78	15.7881	6	15.2804	6	19.6403	6	16.6398	6
Q92804	TATA-binding protein-associated factor 2N	TAF15	5	61.8	8.02	15.767	6	15.5515	6	13.0692	6	15.8313	6
O75340	Programmed cell death protein 6	PDCD6	9	21.9	5.4	15.7472	6	23.0743	6	19.8017	6	22.0935	6
P00390	Glutathione reductase, mitochondrial	GSR	9	56.2	8.5	15.689	6	8.63294	4	15.7621	6	8.65924	6
P05386	60S acidic ribosomal protein P1	RPLP1	1	11.5	4.32	15.605	6	15.7784	6	15.4233	6	23.4928	6
Q8NBS9	Thioredoxin domain-containing protein 5	TXNDC5	13	47.6	5.97	15.5329	6	15.3062	6	19.4209	6	20.1919	6
Q9UHD8	Septin-9	SEPTIN9	11	65.4	8.97	15.4523	6	17.9427	6	15.1548	6	14.1067	6
P15880	40S ribosomal protein S2	RPS2	10	31.3	10.24	15.4467	6	22.0942	6	22.4145	6	10.9711	6
O43242	26S proteasome non-ATPase regulatory subunit 3	PSMD3	21	60.9	8.44	15.4305	6	17.791	6	20.0741	6	8.37753	6
P17987	T-complex protein 1 subunit alpha	TCP1	16	60.3	6.11	15.4243	5	16.1396	6	17.1463	6	14.9527	6
P62899	60S ribosomal protein L31	RPL31	4	14.5	10.54	15.4057	6	20.9848	6	22.6219	6	21.4207	6
P11413	Glucose-6-phosphate 1-dehydrogenase	G6PD	17	59.2	6.84	15.3806	6	9.38408	4	14.2915	4	9.26431	6
P62424	60S ribosomal protein L7a	RPL7A	9	30	10.61	15.3336	6	12.3709	6	16.0271	6	8.60307	6
P12429	Annexin A3	ANXA3	13	36.4	5.92	15.3056	6	16.2651	6	5.77381	6	4.4912	6
A0A1B0GW77	Alpha-aminoadipic semialdehyde dehydrogenase	ALDH7A1	14	60	8.18	15.2674	6	20.1805	6	12.0693	6	6.1944	6
P45974	Ubiquitin carboxyl-terminal hydrolase 5	USP5	28	95.7	5.03	15.2219	6	13.0365	6	17.738	6	14.759	6
P62249	40S ribosomal protein S16	RPS16	9	16.4	10.21	15.1529	6	18.4861	6	20.9162	6	8.48964	6
P11216	Glycogen phosphorylase, brain form	PYGB	18	96.6	6.86	15.1511	5	28.1123	6	23.3408	6	16.9823	6
O75083	WD repeat-containing protein 1	WDR1	12	66.2	6.65	15.1369	4	10.7431	4	10.7815	4	8.3937	5
Q15019	Septin-2	SEPTIN2	12	41.5	6.6	15.1339	6	15.4042	6	13.7272	6	7.5865	6
Q02878	60S ribosomal protein L6	RPL6	12	32.7	10.58	15.1218	6	13.5188	6	17.8383	6	9.56316	6
Q07960	Rho GTPase-activating protein 1	ARHGAP1	12	50.4	6.29	15.1169	6	18.8236	6	20.7284	6	14.6614	6
O15355	Protein phosphatase 1G	PPM1G	9	59.2	4.36	15.0624	6	13.5195	6	13.1818	6	18.8013	6
P13073	Cytochrome c oxidase subunit 4 isoform 1, mitochondrial	COX4I1	6	19.6	9.51	15.0526	6	20.4299	6	18.9818	6	20.5604	6
P53004	Biliverdin reductase A	BLVRA	12	33.4	6.44	15.0283	6	16.106	6	17.7939	6	5.9908	5
Q15029	116 kDa U5 small nuclear ribonucleoprotein component	EFTUD2	22	109.4	5	14.9599	6	14.0109	5	12.3114	6	5.53176	4
Q15847	Adipogenesis regulatory factor	ADIRF	2	7.9	5.31	14.8987	6	18.5411	6	13.3097	6	18.3919	6
Q15843	NEDD8	NEDD8	3	9.1	8.43	14.8612	6	12.7677	6	13.0032	6	11.5073	6
Q9NQC3	Reticulon-4	RTN4	1	129.9	4.5	14.8589	6	8.29744	6	15.6343	6	27.5077	6
Q16698	2,4-dienoyl-CoA reductase [(3E)-enoyl-CoA-producing], mitochondrial	DECR1	9	36	9.28	14.8227	6	15.3975	6	12.6481	6	4.91191	6
P69905	Hemoglobin subunit alpha	HBA1	5	15.2	8.68	14.8089	6	18.8507	6	9.20501	6	19.6699	6
P56537	Eukaryotic translation initiation factor 6	EIF6	5	26.6	4.68	14.7473	6	12.5649	6	10.2082	6	7.34295	6
Q02218	2-oxoglutarate dehydrogenase, mitochondrial	OGDH	21	115.9	6.86	14.7241	4	9.58262	4	4.47689	4	3.26736	5
Q16762	Thiosulfate sulfurtransferase	TST	7	33.4	7.25	14.5152	6	15.276	6	7.19789	6	4.39991	5
Q9Y365	START domain-containing protein 10	STARD10	9	33	7.12	14.5102	6	12.9515	6	10.0912	6	5.64599	6
Q15459	Splicing factor 3A subunit 1	SF3A1	20	88.8	5.22	14.5089	6	11.8349	6	12.6894	6	15.8908	6
P25787	Proteasome subunit alpha type-2	PSMA2	7	25.9	7.43	14.4808	6	11.2493	6	16.1641	6	7.13487	4
A0A6Q8PFE1	Apoptosis-inducing factor 1, mitochondrial	AIFM1	11	67.9	8.94	14.4677	6	8.82436	5	15.8277	6	8.49077	5
Q5T9B7	Adenylate kinase isoenzyme 1	AK1	7	23.4	8.6	14.3351	6	14.702	6	20.4882	6	11.99	6
P55795	Heterogeneous nuclear ribonucleoprotein H2	HNRNPH2	4	49.2	6.3	14.3299	6	18.881	6	15.9335	6	13.4968	6
Q9BRA2	Thioredoxin domain-containing protein 17	TXNDC17	5	13.9	5.52	14.3228	6	14.0696	6	14.6471	6	14.9079	6
P22234	Multifunctional protein ADE2	PAICS	11	47	7.23	14.2103	6	8.7675	6	10.4398	6	6.09773	5
P09972	Fructose-bisphosphate aldolase C	ALDOC	3	39.4	6.87	14.2019	6	13.5145	6	15.173	6	9.16976	6
I3L0A0	HCG2044781	PEDS1-UBE2V1	1	42.2	6.71	14.199	6	10.935	6	13.5006	6	5.8361	6
P31150	Rab GDP dissociation inhibitor alpha	GDI1	7	50.6	5.14	14.1737	4	9.5508	4	10.0012	6	5.46613	6
P26639	Threonine--tRNA ligase 1, cytoplasmic	TARS1	15	83.4	6.67	14.0445	6	12.2315	4	12.2517	5	8.12924	6
Q9H7Z7	Prostaglandin E synthase 2	PTGES2	14	41.9	9.16	14.0261	6	17.4964	6	14.7098	6	9.71782	6
P16989	Y-box-binding protein 3	YBX3	4	40.1	9.77	14.0212	6	10.8784	6	13.1424	6	15.2181	6
Q5SSJ5	Heterochromatin protein 1-binding protein 3	HP1BP3	15	61.2	9.67	14.0107	6	14.8162	6	6.58048	5	19.0359	6
Q14152	Eukaryotic translation initiation factor 3 subunit A	EIF3A	32	166.5	6.79	13.9908	6	9.48422	6	12.0939	6	16.842	6
P54577	Tyrosine--tRNA ligase, cytoplasmic	YARS1	17	59.1	7.05	13.9807	6	7.85555	6	10.0816	6	9.0895	6
Q9NR45	Sialic acid synthase	NANS	10	40.3	6.74	13.9393	6	17.2345	6	15.0336	6	4.33275	5
P52815	39S ribosomal protein L12, mitochondrial	MRPL12	1	21.3	8.87	13.9358	6	13.4425	6	14.3975	6	21.7409	6
Q13435	Splicing factor 3B subunit 2	SF3B2	24	100.2	5.67	13.9354	6	10.5698	6	8.00123	6	21.9989	6
P12236	ADP/ATP translocase 3	SLC25A6	1	32.8	9.74	13.8258	6	15.7694	6	12.9127	6	14.8453	6
P43686	26S proteasome regulatory subunit 6B	PSMC4	14	47.3	5.21	13.7857	6	12.5781	6	12.5149	6	16.1849	6
Q6P2Q9	Pre-mRNA-processing-splicing factor 8	PRPF8	28	273.4	8.84	13.7791	4	11.3606	4	6.5256	3	3.2405	4
Q53GQ0	Very-long-chain 3-oxoacyl-CoA reductase	HSD17B12	9	34.3	9.32	13.7635	6	10.8121	6	10.1889	6	5.31495	2
Q04837	Single-stranded DNA-binding protein, mitochondrial	SSBP1	8	17.2	9.6	13.7407	6	12.7831	6	11.1473	6	11.7773	6
P20618	Proteasome subunit beta type-1	PSMB1	10	26.5	8.13	13.7352	6	10.8692	6	13.8918	6	5.07228	4
Q13310	Polyadenylate-binding protein 4	PABPC4	12	70.7	9.26	13.6985	6	10.2151	6	12.4259	6	8.97404	6
P12268	Inosine-5'-monophosphate dehydrogenase 2	IMPDH2	13	55.8	6.9	13.6414	6	11.0185	6	15.7162	6	5.3502	4
P83916	Chromobox protein homolog 1	CBX1	6	21.4	4.93	13.6358	6	12.9661	6	12.8312	6	15.964	6
Q01518	Adenylyl cyclase-associated protein 1	CAP1	12	51.9	8.06	13.6219	5	12.0175	5	13.6851	6	12.6679	6
P07814	Bifunctional glutamate/proline--tRNA ligase	EPRS1	27	170.5	7.33	13.5485	4	8.35322	4	13.8169	4	10.5778	6
Q9Y2W1	Thyroid hormone receptor-associated protein 3	THRAP3	15	108.6	10.15	13.4459	6	16.0181	6	11.8779	6	25.0643	6
Q9NR30	Nucleolar RNA helicase 2	DDX21	12	87.3	9.28	13.4003	5	7.21262	6	9.80948	6	9.4607	6
P31942	Heterogeneous nuclear ribonucleoprotein H3	HNRNPH3	8	36.9	6.87	13.3384	6	13.1029	6	12.4461	6	8.03861	6
P46777	60S ribosomal protein L5	RPL5	7	34.3	9.72	13.3297	4	8.63081	4	7.53901	4	8.89685	6
Q14444	Caprin-1	CAPRIN1	8	78.3	5.25	13.2736	6	7.98793	6	9.10017	6	13.6703	6
O00299	Chloride intracellular channel protein 1	CLIC1	7	26.9	5.17	13.2307	6	19.059	6	20.9507	6	18.9429	6
Q8WUM4	Programmed cell death 6-interacting protein	PDCD6IP	19	96	6.52	13.2095	6	14.4907	6	16.7895	6	13.4896	6
F6TLX2	Glyoxalase domain-containing protein 4	GLOD4	7	54.7	8.7	13.1544	6	11.3845	6	11.1361	6	7.08125	6
P98179	RNA-binding protein 3	RBM3	3	17.2	8.91	13.1029	6	7.53766	6	7.60267	6	8.02469	6
Q9Y266	Nuclear migration protein nudC	NUDC	11	38.2	5.38	13.0713	6	8.14402	6	11.4006	6	10.315	6
P00491	Purine nucleoside phosphorylase	PNP	12	32.1	6.95	13.014	6	5.56424	4	10.1098	6	5.16289	5
P61106	Ras-related protein Rab-14	RAB14	7	23.9	6.21	13.0032	6	12.0408	6	14.3707	6	11.0111	6
P24539	ATP synthase F(0) complex subunit B1, mitochondrial	ATP5PB	12	28.9	9.36	12.971	6	18.1707	6	15.9451	6	5.49586	6
O43776	Asparagine--tRNA ligase, cytoplasmic	NARS1	16	62.9	6.25	12.9323	4	14.6575	6	9.46544	4	10.5629	6
P17174	Aspartate aminotransferase, cytoplasmic	GOT1	15	46.2	7.01	12.9272	6	9.38027	6	7.2527	6	1.21387	2
Q9HCC0	Methylcrotonoyl-CoA carboxylase beta chain, mitochondrial	MCCC2	15	61.3	7.68	12.8907	4	12.8262	5	6.15586	4	3.94335	2
Q92499	ATP-dependent RNA helicase DDX1	DDX1	15	82.4	7.23	12.8497	4	10.2123	4	6.74384	6	6.7377	6
P30048	Thioredoxin-dependent peroxide reductase, mitochondrial	PRDX3	6	27.7	7.78	12.8061	6	15.315	6	12.7884	6	6.94466	6
Q15257	Serine/threonine-protein phosphatase 2A activator	PTPA	8	40.6	5.94	12.7511	6	9.08331	6	10.7566	6	2.99812	5
P54920	Alpha-soluble NSF attachment protein	NAPA	8	33.2	5.36	12.7272	6	18.5643	6	15.9879	6	10.4573	6
Q9P2E9	Ribosome-binding protein 1	RRBP1	25	152.4	8.6	12.7213	6	10.6476	6	11.211	6	25.7603	6
P55809	Succinyl-CoA:3-ketoacid coenzyme A transferase 1, mitochondrial	OXCT1	9	56.1	7.46	12.689	6	12.8989	6	6.15622	6	1.06527	2
P62241	40S ribosomal protein S8	RPS8	6	24.2	10.32	12.6885	6	9.37419	6	9.4129	6	11.1352	6
P20290	Transcription factor BTF3	BTF3	5	22.2	9.38	12.6828	6	8.68304	6	11.7404	6	14.6133	6
Q9UQ35	Serine/arginine repetitive matrix protein 2	SRRM2	19	299.4	12.06	12.6066	6	9.6152	6	8.33351	6	13.2327	6
Q6P996	Pyridoxal-dependent decarboxylase domain-containing protein 1	PDXDC1	15	86.7	5.38	12.6036	6	11.7932	6	13.1738	6	7.27175	6
Q7L1Q6	Basic leucine zipper and W2 domain-containing protein 1	BZW1	10	48	5.92	12.5856	6	9.63312	6	8.92289	6	14.0309	6
A0A494C028	Protein DEK	DEK	12	43.2	8.57	12.5754	6	14.2392	6	11.4927	6	22.6385	6
P07384	Calpain-1 catalytic subunit	CAPN1	19	81.8	5.67	12.5583	6	14.7095	6	15.2603	6	6.22695	5
Q9Y5B9	FACT complex subunit SPT16	SUPT16H	15	119.8	5.66	12.4961	4	13.9757	4	7.41913	5	9.44635	6
Q15819	Ubiquitin-conjugating enzyme E2 variant 2	UBE2V2	1	16.4	8.09	12.4687	6	9.56041	6	13.099	6	5.83382	6
A0A087WYR3	Tumor protein D54	TPD52L2	7	23.8	6.55	12.4402	6	10.1971	6	11.9841	6	15.5767	6
A0A024R4E5	High density lipoprotein binding protein (Vigilin), isoform CRA_a	HDLBP	20	141.4	6.87	12.4334	4	5.85268	5	14.6895	6	7.66936	6
P49720	Proteasome subunit beta type-3	PSMB3	9	22.9	6.55	12.4276	6	8.10192	6	11.0421	6	3.64617	2
Q9UKY7	Protein CDV3 homolog	CDV3	9	27.3	6.4	12.4246	6	6.81421	6	7.83275	6	14.4472	6
P39748	Flap endonuclease 1	FEN1	8	42.6	8.62	12.4184	6	10.3005	6	11.2327	6	12.1895	6
P84103	Serine/arginine-rich splicing factor 3	SRSF3	2	19.3	11.65	12.3886	6	12.0132	6	10.2614	6	12.1614	6
A0A2R8YD14	40S ribosomal protein S24	RPS24	4	19.2	10.98	12.3696	6	11.2839	6	15.7396	6	11.0991	6
Q8N0Y7	Probable phosphoglycerate mutase 4	PGAM4	1	28.8	6.65	12.3273	6	13.7428	6	12.1268	6	15.7177	6
P30084	Enoyl-CoA hydratase, mitochondrial	ECHS1	8	31.4	8.07	12.3261	6	10.3903	6	10.3985	6	3.76245	6
P31930	Cytochrome b-c1 complex subunit 1, mitochondrial	UQCRC1	9	52.6	6.37	12.2492	6	15.4143	6	10.7926	6	7.41453	6
P52907	F-actin-capping protein subunit alpha-1	CAPZA1	8	32.9	5.69	12.242	5	9.46007	5	7.30167	5	6.01601	6
P49755	Transmembrane emp24 domain-containing protein 10	TMED10	6	25	7.44	12.2307	6	14.6466	6	15.4836	6	10.8307	6
P51148	Ras-related protein Rab-5C	RAB5C	4	23.5	8.41	12.148	6	11.8814	6	14.7378	6	9.75902	6
Q9Y4W6	AFG3-like protein 2	AFG3L2	16	88.5	8.66	12.1231	6	14.7015	6	15.7338	6	14.129	6
P31689	DnaJ homolog subfamily A member 1	DNAJA1	11	44.8	7.08	12.1211	6	7.4056	6	10.6067	6	4.89406	6
P68400	Casein kinase II subunit alpha	CSNK2A1	14	45.1	7.74	12.1199	6	8.94924	6	12.66	6	7.74699	6
P46060	Ran GTPase-activating protein 1	RANGAP1	17	63.5	4.68	12.0583	6	12.0606	6	11.7536	6	20.8959	6
Q92688	Acidic leucine-rich nuclear phosphoprotein 32 family member B	ANP32B	3	28.8	4.06	12.0396	6	14.2958	6	9.70964	6	19.1083	6
Q96QK1	Vacuolar protein sorting-associated protein 35	VPS35	12	91.6	5.49	12.037	6	17.644	6	18.1807	6	11.6069	6
P28066	Proteasome subunit alpha type-5	PSMA5	8	26.4	4.79	12.0264	6	9.52998	6	11.4619	6	6.22534	6
P17931	Galectin-3	LGALS3	6	26.1	8.56	12.0249	6	9.86023	6	10.2734	6	4.27421	6
P49189	4-trimethylaminobutyraldehyde dehydrogenase	ALDH9A1	8	53.8	5.87	12.0119	4	13.6523	6	9.51272	6	7.12683	6
Q15691	Microtubule-associated protein RP/EB family member 1	MAPRE1	12	30	5.14	11.9604	6	10.9948	6	14.3336	6	15.8961	6
P36776	Lon protease homolog, mitochondrial	LONP1	22	106.4	6.39	11.9537	6	14.2772	6	17.6582	6	12.7834	6
P38606	V-type proton ATPase catalytic subunit A	ATP6V1A	16	68.3	5.52	11.9498	6	10.6481	6	14.7447	6	4.72085	4
Q9Y2X3	Nucleolar protein 58	NOP58	14	59.5	8.92	11.9099	6	14.5434	6	11.6416	6	14.5934	6
P62136	Serine/threonine-protein phosphatase PP1-alpha catalytic subunit	PPP1CA	4	37.5	6.33	11.8894	6	12.972	6	13.5845	6	4.48604	5
Q15637	Splicing factor 1	SF1	10	68.3	8.98	11.847	6	14.0845	6	13.2628	6	18.9948	6
P62495	Eukaryotic peptide chain release factor subunit 1	ETF1	10	49	5.71	11.8261	6	8.7596	6	11.4856	6	1.99208	3
Q9BR76	Coronin-1B	CORO1B	10	54.2	5.88	11.8194	5	11.3824	4	6.48413	5	5.16349	6
E5RJD8	Tubulin-specific chaperone A	TBCA	10	14.3	5.12	11.7864	6	6.47004	6	8.01084	6	9.64444	6
Q14166	Tubulin--tyrosine ligase-like protein 12	TTLL12	16	74.4	5.53	11.6823	5	11.7018	6	15.2656	6	6.99528	5
P62328	Thymosin beta-4	TMSB4X	4	5.1	5.06	11.6772	6	11.1882	6	6.96042	6	10.812	6
F8VRH0	Poly(rC)-binding protein 2 (Fragment)	PCBP2	4	38.6	6.79	11.643	6	16.2205	6	20.4913	6	12.0872	6
G3V2S9	SRA stem-loop-interacting RNA-binding protein, mitochondrial	SLIRP	7	13.9	11.09	11.5759	6	7.3203	6	9.47655	6	13.2473	6
P22087	rRNA 2'-O-methyltransferase fibrillarin	FBL	8	33.8	10.18	11.5423	4	9.87819	4	4.94872	4	2.7706	3
A8MU27	Small ubiquitin-related modifier 3	SUMO3	1	16.9	9.67	11.5252	6	15.3012	6	13.887	6	14.6939	6
A0A2R8Y5V9	Tropomyosin alpha-4 chain	TPM4	6	28.6	4.7	11.4616	6	10.3546	6	11.2059	6	17.7897	6
K7ELC2	40S ribosomal protein S15	RPS15	5	17.7	10.39	11.427	6	10.7158	6	15.5371	6	16.2242	6
P12235	ADP/ATP translocase 1	SLC25A4	3	33	9.76	11.3741	6	13.07	6	11.3115	6	11.4996	6
Q01844	RNA-binding protein EWS	EWSR1	6	68.4	9.33	11.3638	6	10.8003	6	9.58186	6	12.9224	6
Q96A49	Synapse-associated protein 1	SYAP1	14	39.9	4.53	11.2904	6	6.47218	6	9.01667	6	17.6721	6
Q14157	Ubiquitin-associated protein 2-like	UBAP2L	13	114.5	7.11	11.2814	6	9.21226	6	10.6264	6	18.602	6
Q96K17	Transcription factor BTF3 homolog 4	BTF3L4	6	17.3	6.35	11.2719	6	9.81349	6	6.54512	6	13.9331	6
P28838	Cytosol aminopeptidase	LAP3	16	56.1	7.93	11.252	6	10.5497	6	19.7903	6	8.85881	6
P28070	Proteasome subunit beta type-4	PSMB4	7	29.2	5.97	11.2324	6	5.4193	6	10.3228	6	3.65987	3
H0UI06	Cytochrome c oxidase subunit 7A2, mitochondrial	COX7A2	2	12.8	9.13	11.2218	6	13.3724	6	11.292	6	6.02631	6
J3QRS3	Myosin regulatory light chain 12A	MYL12A	8	20.4	4.75	11.1933	6	16.0072	6	12.6704	6	24.6456	6
O60664	Perilipin-3	PLIN3	13	47	5.44	11.1899	6	7.57254	6	12.0727	6	18.1711	6
P68036	Ubiquitin-conjugating enzyme E2 L3	UBE2L3	5	17.9	8.51	11.1879	6	11.6843	6	13.3844	6	12.2202	6
P25789	Proteasome subunit alpha type-4	PSMA4	9	29.5	7.72	11.1796	6	7.53475	6	9.40074	6	4.71538	6
G3V5Z7	Proteasome subunit alpha type	PSMA6	6	28.1	6.76	11.1739	6	7.99333	6	11.1605	6	4.31919	4
P11177	Pyruvate dehydrogenase E1 component subunit beta, mitochondrial	PDHB	10	39.2	6.65	11.1696	6	11.0646	6	7.99287	6	4.1125	2
Q9C0C2	182 kDa tankyrase-1-binding protein	TNKS1BP1	28	181.7	4.86	11.1506	6	9.77074	6	10.6481	6	21.2348	6
P14927	Cytochrome b-c1 complex subunit 7	UQCRB	9	13.5	8.78	11.1287	6	13.7447	6	10.6027	6	22.4741	6
Q5JRX3	Presequence protease, mitochondrial	PITRM1	16	117.3	6.92	11.0779	6	11.153	6	9.33289	6	4.40512	2
O75643	U5 small nuclear ribonucleoprotein 200 kDa helicase	SNRNP200	33	244.4	6.06	11.0516	4	8.42779	4	7.11174	4	4.22479	5
P28331	NADH-ubiquinone oxidoreductase 75 kDa subunit, mitochondrial	NDUFS1	16	79.4	6.23	11.0495	6	16.159	6	13.6866	6	8.31749	4
Q15435	Protein phosphatase 1 regulatory subunit 7	PPP1R7	16	41.5	4.91	11.0228	6	7.29241	6	8.02426	6	17.4791	6
P12532	Creatine kinase U-type, mitochondrial	CKMT1A	7	47	8.34	10.976	6	10.261	6	6.94472	6	7.39161	6
P43487	Ran-specific GTPase-activating protein	RANBP1	4	23.3	5.29	10.9644	6	8.15648	6	12.6547	6	14.4335	6
J3KPP4	Cisplatin resistance-associated overexpressed protein, isoform CRA_b	LUC7L3	6	58.2	9.92	10.9418	6	11.4855	6	13.437	6	13.5977	6
Q02880	DNA topoisomerase 2-beta	TOP2B	20	183.2	8	10.8966	4	11.4584	6	8.39345	6	7.29809	6
P60981	Destrin	DSTN	6	18.5	7.85	10.8813	6	11.0891	6	12.7047	6	3.8035	6
P53621	Coatomer subunit alpha	COPA	21	138.3	7.66	10.874	4	8.42451	3	4.30805	3	2.73405	2
P04264	Keratin, type II cytoskeletal 1	KRT1	23	66	8.12	10.8716	6	30.1799	6	4.62687	6	8.6119	6
P37108	Signal recognition particle 14 kDa protein	SRP14	5	14.6	10.04	10.8617	6	10.649	6	11.7431	6	7.99008	6
O43809	Cleavage and polyadenylation specificity factor subunit 5	NUDT21	8	26.2	8.82	10.8565	6	10.0791	6	7.8339	6	3.28282	5
P45973	Chromobox protein homolog 5	CBX5	8	22.2	5.86	10.7794	6	11.4042	6	8.23472	6	13.0024	6
P14324	Farnesyl pyrophosphate synthase	FDPS	8	48.2	6.15	10.7032	6	5.87763	6	14.3744	6	7.26652	6
Q9BPW8	Protein NipSnap homolog 1	NIPSNAP1	7	33.3	9.31	10.6549	6	8.95423	6	6.4283	6	2.66689	4
Q9H4A4	Aminopeptidase B	RNPEP	14	72.5	5.74	10.6497	4	8.11625	4	12.5202	5	7.64111	6
Q9Y2T7	Y-box-binding protein 2	YBX2	1	38.5	10.8	10.5754	6	9.66273	6	10.2599	6	10.8945	6
P05023	Sodium/potassium-transporting ATPase subunit alpha-1	ATP1A1	23	112.8	5.49	10.5103	4	19.3149	6	9.71957	4	10.6225	6
P49736	DNA replication licensing factor MCM2	MCM2	16	101.8	5.52	10.4763	6	9.84115	6	7.33179	6	6.02281	6
A0A0A0MRJ6	Protein-L-isoaspartate O-methyltransferase	PCMT1	8	30.3	7.52	10.4556	6	5.66668	6	10.5896	6	4.196	5
Q16643	Drebrin	DBN1	12	71.4	4.45	10.4378	6	5.14659	6	9.97681	6	15.7472	6
Q96RP9	Elongation factor G, mitochondrial	GFM1	18	83.4	7.01	10.4298	4	9.41969	4	8.05572	6	5.63175	5
P53007	Tricarboxylate transport protein, mitochondrial	SLC25A1	8	34	9.89	10.4184	6	12.3344	6	15.9293	6	5.64043	6
Q9UHX1	Poly(U)-binding-splicing factor PUF60	PUF60	12	59.8	5.29	10.4074	4	7.03363	4	7.54383	5	3.87241	5
P55010	Eukaryotic translation initiation factor 5	EIF5	11	49.2	5.58	10.3857	6	10.2441	6	10.2255	6	17.9609	6
Q13177	Serine/threonine-protein kinase PAK 2	PAK2	16	58	5.96	10.375	6	5.85474	5	9.13106	6	5.33384	6
P49753	Acyl-coenzyme A thioesterase 2, mitochondrial	ACOT2	12	53.2	8.47	10.3359	4	6.59278	4	5.59426	4	3.04723	2
Q9HCY8	Protein S100-A14	S100A14	6	11.7	5.24	10.3165	6	7.109	6	12.7564	6	16.1131	6
P27635	60S ribosomal protein L10	RPL10	6	24.6	10.08	10.3028	6	9.85712	6	8.58001	6	8.1352	6
P60866	40S ribosomal protein S20	RPS20	4	13.4	9.94	10.2921	6	9.08275	6	9.04991	6	7.81508	6
Q92522	Histone H1.10	H1-10	4	22.5	10.76	10.2841	6	8.57822	6	6.78862	6	11.3782	6
P33121	Long-chain-fatty-acid--CoA ligase 1	ACSL1	16	77.9	7.15	10.2628	4	6.84256	5	11.5379	5	4.08445	4
P54136	Arginine--tRNA ligase, cytoplasmic	RARS1	18	75.3	6.68	10.257	6	10.004	6	14.411	6	6.07555	6
P04040	Catalase	CAT	18	59.7	7.39	10.2152	6	11.6722	6	7.54435	6	4.68444	5
Q5T5C7	Seryl-tRNA synthetase	SARS1	11	61.3	7.06	10.175	6	12.7638	6	10.3775	6	5.31625	6
P55884	Eukaryotic translation initiation factor 3 subunit B	EIF3B	15	92.4	5	10.1609	6	6.86809	4	8.84284	6	6.60131	6
Q9Y3I0	RNA-splicing ligase RtcB homolog	RTCB	16	55.2	7.23	10.1429	6	11.7733	6	6.15384	6	3.62725	4
P30050	60S ribosomal protein L12	RPL12	3	17.8	9.42	10.1404	6	11.6896	6	11.3128	6	9.2622	6
P62244	40S ribosomal protein S15a	RPS15A	3	14.8	10.13	10.1202	6	6.41684	6	8.43277	6	5.57805	6
B0QYN7	SUMO-conjugating enzyme UBC9	UBE2I	5	20.4	8.46	10.1063	6	9.79086	6	6.87054	6	3.93357	4
Q6NUK1	Calcium-binding mitochondrial carrier protein SCaMC-1	SLC25A24	16	53.3	6.33	10.0854	6	13.1103	6	9.33625	6	17.8295	6
P61088	Ubiquitin-conjugating enzyme E2 N	UBE2N	5	17.1	6.57	10.0661	6	9.58912	6	10.4497	6	8.14777	6
P35580	Myosin-10	MYH10	3	228.9	5.54	10.059	6	13.1544	6	13.7763	6	16.6218	6
P52788	Spermine synthase	SMS	9	41.2	5.02	10.0404	6	7.27036	6	6.44519	6	3.1015	5
Q13243	Serine/arginine-rich splicing factor 5	SRSF5	8	31.2	11.59	10.0263	6	10.8867	6	8.32194	6	11.7735	6
O43396	Thioredoxin-like protein 1	TXNL1	8	32.2	4.96	10.0191	6	11.1328	6	9.62341	6	7.58503	6
P60903	Protein S100-A10	S100A10	2	11.2	7.37	9.96454	6	10.8594	6	7.79887	6	6.34072	6
P80303	Nucleobindin-2	NUCB2	13	50.2	5.12	9.89403	6	9.41168	6	13.4174	6	23.0973	6
P51659	Peroxisomal multifunctional enzyme type 2	HSD17B4	14	79.6	8.84	9.82353	6	12.3536	6	9.3266	6	4.2875	3
P63244	Receptor of activated protein C kinase 1	RACK1	12	35.1	7.69	9.74584	5	11.3762	6	12.9212	6	7.84345	4
P11387	DNA topoisomerase 1	TOP1	15	90.7	9.31	9.73188	6	11.5442	6	9.9025	6	18.6574	6
Q15785	Mitochondrial import receptor subunit TOM34	TOMM34	10	34.5	8.98	9.73038	6	5.98158	6	6.28501	6	11.0592	6
Q13085	Acetyl-CoA carboxylase 1	ACACA	32	265.4	6.37	9.70974	4	4.26021	4	10.5887	4	6.35498	6
O75489	NADH dehydrogenase [ubiquinone] iron-sulfur protein 3, mitochondrial	NDUFS3	14	30.2	7.5	9.69511	6	15.0345	6	15.1628	6	20.9759	6
Q56UQ5	TPT1-like protein	TPT1	3	22.6	5.24	9.68579	6	8.85358	6	7.87836	6	14.5941	6
A0A087WUT6	Eukaryotic translation initiation factor 5B	EIF5B	14	138.6	5.58	9.61867	6	7.76287	6	9.05156	6	8.0653	6
A0A669KBL1	Ubiquitin carboxyl-terminal hydrolase 7	USP7	20	132.2	6.05	9.59269	4	8.92672	4	6.24049	4	3.52469	3
Q9NSD9	Phenylalanine--tRNA ligase beta subunit	FARSB	12	66.1	6.84	9.58357	5	6.42157	6	7.95138	6	3.83205	3
Q9NR31	GTP-binding protein SAR1a	SAR1A	5	22.4	6.68	9.56592	6	8.0587	6	12.476	6	8.08497	6
E7EPK1	Septin-7	SEPTIN7	10	50.7	8.63	9.53121	6	9.2508	6	9.82974	6	6.31773	6
P62263	40S ribosomal protein S14	RPS14	7	16.3	10.05	9.52694	6	7.75044	6	7.91634	6	5.37498	6
Q9Y3D6	Mitochondrial fission 1 protein	FIS1	2	16.9	8.79	9.52611	6	11.021	6	13.1554	6	8.96506	6
P61160	Actin-related protein 2	ACTR2	7	44.7	6.74	9.52472	6	9.0385	6	10.7557	6	3.58353	5
P33991	DNA replication licensing factor MCM4	MCM4	24	96.5	6.74	9.47748	6	10.4764	6	11.0451	6	8.01551	6
P04080	Cystatin-B	CSTB	3	11.1	7.56	9.47229	6	10.1324	6	10.3556	6	5.0686	6
Q96DG6	Carboxymethylenebutenolidase homolog	CMBL	11	28	7.18	9.46288	6	10.9044	6	10.1738	6	2.28142	2
Q13148	TAR DNA-binding protein 43	TARDBP	7	44.7	6.19	9.42908	5	10.2403	5	10.2224	5	5.28353	5
P07741	Adenine phosphoribosyltransferase	APRT	6	19.6	6.02	9.40184	6	10.0982	6	9.01395	6	6.71413	6
P61026	Ras-related protein Rab-10	RAB10	2	22.5	8.38	9.36183	6	11.2265	6	8.65733	6	8.82876	6
P26196	Probable ATP-dependent RNA helicase DDX6	DDX6	12	54.4	8.66	9.31688	6	8.6927	6	10.0873	6	4.27292	6
Q15121	Astrocytic phosphoprotein PEA-15	PEA15	5	15	5.02	9.31183	6	13.3928	6	9.44244	6	16.1645	6
Q9NZT1	Calmodulin-like protein 5	CALML5	11	15.9	4.44	9.29999	6	22.5059	6	19.269	6	70.3365	6
Q9NYF8	Bcl-2-associated transcription factor 1	BCLAF1	10	106.1	9.98	9.29993	6	6.79629	6	8.50636	6	14.2255	6
Q9Y2V2	Calcium-regulated heat-stable protein 1	CARHSP1	3	15.9	8.21	9.23734	6	11.5665	6	10.1168	6	8.78964	6
P23526	Adenosylhomocysteinase	AHCY	11	47.7	6.34	9.21251	4	7.67282	4	6.17256	4	4.67903	5
O15212	Prefoldin subunit 6	PFDN6	5	14.6	8.88	9.21223	6	5.22796	4	5.61718	6	10.8655	6
P14923	Junction plakoglobin	JUP	15	81.7	6.14	9.20717	6	13.5555	6	18.4747	6	8.98714	6
Q16630	Cleavage and polyadenylation specificity factor subunit 6	CPSF6	5	59.2	7.15	9.18966	6	7.45438	6	8.64246	6	6.02786	6
P62140	Serine/threonine-protein phosphatase PP1-beta catalytic subunit	PPP1CB	2	37.2	6.19	9.15494	6	9.40836	6	11.0377	6	2.8895	2
Q12907	Vesicular integral-membrane protein VIP36	LMAN2	11	40.2	6.95	9.141	6	11.5577	6	9.54439	6	8.63117	6
A0A087WXI5	Cadherin-1	CDH1	11	100	4.79	9.11238	6	10.8263	6	10.9766	6	15.1217	6
Q9UMS4	Pre-mRNA-processing factor 19	PRPF19	9	55.1	6.61	9.11059	4	8.60825	6	4.55486	4	5.93252	6
P26373	60S ribosomal protein L13	RPL13	6	24.2	11.65	9.10321	6	7.21984	6	8.50707	6	4.60555	6
Q32MZ4	Leucine-rich repeat flightless-interacting protein 1	LRRFIP1	12	89.2	4.65	9.08863	6	10.0009	6	13.737	6	22.3623	6
Q9NYU2	UDP-glucose:glycoprotein glucosyltransferase 1	UGGT1	25	177.1	5.63	9.07519	4	5.96929	4	2.56278	4	3.06093	3
P33993	DNA replication licensing factor MCM7	MCM7	18	81.3	6.46	9.05466	4	5.59992	4	5.36301	6	5.64967	4
Q15363	Transmembrane emp24 domain-containing protein 2	TMED2	4	22.7	5.17	9.05065	6	9.76194	6	11.0798	6	5.32257	5
O43681	ATPase GET3	GET3	7	38.8	4.91	9.04608	6	9.15787	6	11.6171	6	3.51948	6
P15259	Phosphoglycerate mutase 2	PGAM2	1	28.7	8.88	9.0412	6	8.73374	6	9.61269	6	11.3669	6
Q9BUJ2	Heterogeneous nuclear ribonucleoprotein U-like protein 1	HNRNPUL1	11	95.7	6.92	9.03982	6	6.99825	6	3.5373	4	3.25758	6
P61020	Ras-related protein Rab-5B	RAB5B	2	23.7	8.13	9.00468	6	7.71258	6	10.2634	6	5.43316	6
P08621	U1 small nuclear ribonucleoprotein 70 kDa	SNRNP70	8	51.5	9.94	8.99469	6	10.4371	6	7.31163	6	9.22663	6
Q99584	Protein S100-A13	S100A13	6	11.5	6.16	8.97331	6	11.373	6	10.856	6	13.5769	6
P02144	Myoglobin	MB	5	17.2	7.68	8.94638	6	5.56546	6	4.52096	6	6.16911	6
P00387	NADH-cytochrome b5 reductase 3	CYB5R3	12	34.2	7.59	8.93242	4	9.05545	6	10.8277	6	7.72601	6
J3QQ67	60S ribosomal protein L18 (Fragment)	RPL18	5	21.8	11.72	8.92755	6	10.3816	6	13.5896	6	8.98987	6
Q86UP2	Kinectin	KTN1	26	156.2	5.64	8.92607	6	11.435	6	6.58524	6	15.4777	6
P47985	Cytochrome b-c1 complex subunit Rieske, mitochondrial	UQCRFS1	6	29.6	8.32	8.91165	6	10.0292	6	7.54772	6	6.36707	6
Q9P2J5	Leucine--tRNA ligase, cytoplasmic	LARS1	24	134.4	7.3	8.89945	4	6.71925	4	3.86249	3	6.54808	3
Q9UNM6	26S proteasome non-ATPase regulatory subunit 13	PSMD13	12	42.9	5.81	8.8885	6	9.0162	6	11.6145	6	4.75742	6
P46783	40S ribosomal protein S10	RPS10	2	18.9	10.15	8.86499	6	9.81898	6	10.6237	6	14.6094	6
Q96I24	Far upstream element-binding protein 3	FUBP3	8	61.6	8.38	8.86294	6	5.26466	6	8.16638	6	6.34829	6
Q99471	Prefoldin subunit 5	PFDN5	5	17.3	6.33	8.82896	6	6.75116	6	8.13275	6	16.8818	6
P07305	Histone H1.0	H1-0	3	20.9	10.84	8.79174	6	9.8448	6	5.85916	6	21.6758	6
P36873	Serine/threonine-protein phosphatase PP1-gamma catalytic subunit	PPP1CC	2	37	6.54	8.75284	6	9.28005	6	9.96934	6	2.73862	2
Q14498	RNA-binding protein 39	RBM39	10	59.3	10.1	8.70448	6	6.75548	6	6.38519	6	4.87415	6
O95433	Activator of 90 kDa heat shock protein ATPase homolog 1	AHSA1	12	38.3	5.53	8.63645	4	4.88476	4	5.56916	5	4.41332	6
Q9Y277	Voltage-dependent anion-selective channel protein 3	VDAC3	6	30.6	8.66	8.62533	6	11.1381	6	8.47396	6	7.25591	6
P50570	Dynamin-2	DNM2	17	98	7.44	8.58741	4	9.36103	6	8.71866	6	10.7196	6
Q13442	28 kDa heat- and acid-stable phosphoprotein	PDAP1	5	20.6	8.87	8.56961	6	7.90224	6	7.94616	6	12.1796	6
Q8WXF1	Paraspeckle component 1	PSPC1	9	58.7	6.67	8.52201	6	11.6502	6	12.9673	6	13.0714	6
P52292	Importin subunit alpha-1	KPNA2	12	57.8	5.4	8.48395	6	6.21306	6	10.5646	6	12.5113	6
Q99733	Nucleosome assembly protein 1-like 4	NAP1L4	9	42.8	4.69	8.48344	6	5.17599	6	4.97479	6	14.4711	6
M0QXU7	Mitochondrial import inner membrane translocase subunit TIM44 (Fragment)	TIMM44	7	31.1	9.48	8.47366	6	8.5929	6	13.7993	6	9.89495	6
Q16718	NADH dehydrogenase [ubiquinone] 1 alpha subcomplex subunit 5	NDUFA5	4	13.5	5.99	8.47275	6	12.9067	6	11.479	6	17.1374	6
Q9UBQ7	Glyoxylate reductase/hydroxypyruvate reductase	GRHPR	7	35.6	7.39	8.46519	6	10.0645	6	5.86002	6	1.66878	2
P62913	60S ribosomal protein L11	RPL11	4	20.2	9.6	8.45683	6	7.23041	6	8.87754	6	6.23923	6
O60884	DnaJ homolog subfamily A member 2	DNAJA2	10	45.7	6.48	8.44427	6	6.48934	6	6.79798	6	4.65133	6
Q99436	Proteasome subunit beta type-7	PSMB7	6	29.9	7.68	8.43422	6	5.6842	6	7.60776	6	3.41567	5
P31040	Succinate dehydrogenase [ubiquinone] flavoprotein subunit, mitochondrial	SDHA	12	72.6	7.39	8.4256	4	14.2848	5	4.81372	4	5.12585	6
P51665	26S proteasome non-ATPase regulatory subunit 7	PSMD7	8	37	6.77	8.3801	6	10.4169	6	9.49883	6	9.88716	6
P30049	ATP synthase subunit delta, mitochondrial	ATP5F1D	3	17.5	5.49	8.3602	6	8.59141	6	8.31271	6	8.59322	6
P22033	Methylmalonyl-CoA mutase, mitochondrial	MMUT	10	83.1	6.93	8.35546	6	11.1294	6	9.0531	6	3.11649	5
P47755	F-actin-capping protein subunit alpha-2	CAPZA2	4	32.9	5.85	8.34407	6	7.46719	6	7.18602	6	4.85606	6
Q12765	Secernin-1	SCRN1	7	46.4	4.75	8.30725	6	8.39394	6	9.92462	6	4.31945	5
Q14566	DNA replication licensing factor MCM6	MCM6	15	92.8	5.41	8.29833	4	9.50995	6	9.23489	6	6.40244	6
P50914	60S ribosomal protein L14	RPL14	2	23.4	10.93	8.2577	6	11.5709	6	10.5415	6	7.14842	6
O15347	High mobility group protein B3	HMGB3	4	23	8.37	8.22893	6	9.99245	6	8.33191	6	12.1951	6
O76021	Ribosomal L1 domain-containing protein 1	RSL1D1	8	54.9	10.13	8.21474	6	6.45505	6	5.5565	6	4.99413	6
Q9UHB6	LIM domain and actin-binding protein 1	LIMA1	17	85.2	6.84	8.21412	6	5.27484	6	7.65704	6	8.35606	6
A0A087WYT3	Prostaglandin E synthase 3	PTGES3	3	19.1	4.55	8.19222	6	10.0121	6	11.1082	6	13.618	6
Q9BZZ5	Apoptosis inhibitor 5	API5	11	59	7.34	8.15052	6	9.69986	6	8.99379	6	21.4083	6
O00264	Membrane-associated progesterone receptor component 1	PGRMC1	8	21.7	4.7	8.12563	6	10.6963	6	9.13569	6	12.4189	6
P61163	Alpha-centractin	ACTR1A	10	42.6	6.64	8.09907	6	9.25184	6	13.4639	6	4.77256	5
P05198	Eukaryotic translation initiation factor 2 subunit 1	EIF2S1	11	36.1	5.08	8.09823	6	6.43136	6	6.51284	6	4.24541	6
Q9UJS0	Calcium-binding mitochondrial carrier protein Aralar2	SLC25A13	18	74.1	8.62	8.06335	4	11.3754	5	13.5701	6	6.56382	3
E7EX17	Eukaryotic translation initiation factor 4B	EIF4B	11	69.7	5.67	8.0437	6	6.19965	6	9.11326	6	15.4019	6
M0QYS1	60S ribosomal protein L13a (Fragment)	RPL13A	5	24.2	10.86	8.03499	6	6.75292	6	9.75033	6	6.79979	6
Q10567	AP-1 complex subunit beta-1	AP1B1	9	104.6	5.06	8.01	5	9.33821	6	11.6095	6	6.86892	5
P52943	Cysteine-rich protein 2	CRIP2	5	22.5	8.72	7.97484	6	10.1223	6	7.2901	6	8.2708	6
Q13151	Heterogeneous nuclear ribonucleoprotein A0	HNRNPA0	3	30.8	9.29	7.97444	6	7.42801	6	4.75849	6	5.1822	6
Q9NR28	Diablo homolog, mitochondrial	DIABLO	7	27.1	5.9	7.97344	6	6.12771	6	5.2248	6	1.88103	4
P60953	Cell division control protein 42 homolog	CDC42	3	21.2	6.55	7.96816	5	8.74769	6	8.32981	6	4.61613	5
P35268	60S ribosomal protein L22	RPL22	2	14.8	9.19	7.92952	6	7.05367	6	6.85048	6	2.82586	5
Q9NPA8	Transcription and mRNA export factor ENY2	ENY2	2	11.5	9.33	7.82114	6	6.21642	6	4.85575	6	7.89835	6
Q8NCW5	NAD(P)H-hydrate epimerase	NAXE	3	31.7	7.66	7.80441	6	5.21611	6	7.43793	6	3.09718	4
B0YIW6	Coatomer subunit delta	ARCN1	11	61.6	5.85	7.79993	5	9.56295	6	7.74132	6	5.53307	5
Q15717	ELAV-like protein 1	ELAVL1	7	36.1	9.17	7.79741	4	7.01784	5	8.9832	6	3.25723	4
Q15293	Reticulocalbin-1	RCN1	11	38.9	5	7.79449	6	9.28974	6	7.41022	6	15.837	6
J3KNE7	Tumor protein D53	TPD52L1	4	23	6.01	7.78836	6	2.70005	5	7.07606	6	11.0389	6
Q08379	Golgin subfamily A member 2	GOLGA2	17	113	5.02	7.7696	6	10.2347	6	15.3844	6	21.7118	6
P25685	DnaJ homolog subfamily B member 1	DNAJB1	11	38	8.63	7.75051	6	7.46421	6	9.37177	6	5.69723	6
P20339	Ras-related protein Rab-5A	RAB5A	2	23.6	8.15	7.74286	6	7.1262	6	10.2634	6	5.12684	6
Q15365	Poly(rC)-binding protein 1	PCBP1	8	37.5	7.09	7.74179	6	8.5377	6	10.8086	6	5.51841	6
P63000	Ras-related C3 botulinum toxin substrate 1	RAC1	3	21.4	8.5	7.72138	4	5.10893	5	3.62758	4	2.77873	4
Q8WVM8	Sec1 family domain-containing protein 1	SCFD1	12	72.3	6.27	7.71888	6	9.14784	6	6.72006	6	2.43458	2
P00403	Cytochrome c oxidase subunit 2	MT-CO2	4	25.5	4.82	7.68514	6	9.46722	6	7.086	6	4.96743	6
Q03252	Lamin-B2	LMNB2	19	69.9	5.59	7.68083	6	9.15958	6	9.28805	6	8.9612	6
O75131	Copine-3	CPNE3	9	60.1	5.85	7.67002	4	7.74842	4	5.76066	4	5.91962	6
P61313	60S ribosomal protein L15	RPL15	6	24.1	11.62	7.66645	4	6.36923	4	6.09403	5	3.40478	4
P58546	Myotrophin	MTPN	2	12.9	5.52	7.63214	6	7.24823	6	8.57576	6	8.35371	6
Q9BYT8	Neurolysin, mitochondrial	NLN	5	80.6	6.64	7.61564	6	6.74203	6	4.87264	6	4.33611	6
Q8N684	Cleavage and polyadenylation specificity factor subunit 7	CPSF7	9	52	8	7.57077	6	5.34973	6	4.2584	6	1.94556	4
Q9Y383	Putative RNA-binding protein Luc7-like 2	LUC7L2	4	46.5	10.01	7.55985	6	7.93846	6	7.78968	6	14.0011	6
P11388	DNA topoisomerase 2-alpha	TOP2A	7	174.3	8.72	7.55624	4	5.19454	5	3.61507	5	3.67827	5
Q9NPJ3	Acyl-coenzyme A thioesterase 13	ACOT13	3	15	9.14	7.51781	6	6.23092	6	10.613	6	2.4323	2
Q9H910	Jupiter microtubule associated homolog 2	JPT2	5	20.1	9.26	7.47454	6	5.93943	6	4.75071	6	6.49012	6
D6RBW1	Eukaryotic translation initiation factor 4E	EIF4E	6	28.5	8.12	7.44439	6	3.49628	6	3.75298	6	3.2717	6
Q9BXP5	Serrate RNA effector molecule homolog	SRRT	11	100.6	5.96	7.43347	6	10.7715	6	10.9819	6	11.9794	6
Q01581	Hydroxymethylglutaryl-CoA synthase, cytoplasmic	HMGCS1	8	57.3	5.41	7.41674	6	4.1764	6	9.12296	6	6.14241	5
O76094	Signal recognition particle subunit SRP72	SRP72	9	74.6	9.26	7.36846	5	5.57428	6	9.62616	6	4.70421	6
P11182	Lipoamide acyltransferase component of branched-chain alpha-keto acid dehydrogenase complex, mitochondrial	DBT	9	53.5	8.51	7.36255	6	10.0026	6	6.8696	6	2.62886	3
Q9Y6E2	Basic leucine zipper and W2 domain-containing protein 2	BZW2	10	48.1	6.68	7.34481	6	6.72573	6	9.63403	6	15.0242	6
Q9BZK3	Putative nascent polypeptide-associated complex subunit alpha-like protein	NACA4P	1	23.3	4.59	7.33377	6	5.29623	6	7.71515	6	6.46748	6
Q9NRX4	14 kDa phosphohistidine phosphatase	PHPT1	4	13.8	6.07	7.30091	6	3.78522	4	5.23436	6	2.99931	4
K7ER00	Phenylalanine--tRNA ligase	FARSA	10	62.4	7.84	7.24059	6	5.08587	6	5.31307	6	1.36931	2
Q92769	Histone deacetylase 2	HDAC2	5	55.3	5.91	7.21731	6	7.67423	6	9.48439	6	3.70525	4
D6REX3	Protein transport protein Sec31A	SEC31A	16	136.1	6.98	7.20799	6	6.79184	6	7.22477	6	4.57239	6
Q9UBS4	DnaJ homolog subfamily B member 11	DNAJB11	5	40.5	6.18	7.20091	6	4.97701	6	7.4182	6	8.16992	6
Q07065	Cytoskeleton-associated protein 4	CKAP4	25	66	5.92	7.17851	6	12.5009	6	39.2277	6	61.9247	6
P62854	40S ribosomal protein S26	RPS26	4	13	11	7.17595	6	8.7851	6	7.17615	6	4.00665	6
P25788	Proteasome subunit alpha type-3	PSMA3	7	28.4	5.33	7.16995	6	6.79028	6	5.70087	6	3.87097	5
Q92616	eIF-2-alpha kinase activator GCN1	GCN1	41	292.6	7.47	7.15659	4	8.38894	4	11.1117	5	9.08829	4
O60936	Nucleolar protein 3	NOL3	7	22.6	4.18	7.14333	6	6.4759	6	8.92088	6	14.4163	6
Q8TD06	Anterior gradient protein 3	AGR3	2	19.2	7.99	7.11332	6	8.90028	6	9.92563	6	8.9827	6
P49257	Protein ERGIC-53	LMAN1	9	57.5	6.77	7.11037	4	8.3749	6	11.0589	6	8.18925	6
Q10713	Mitochondrial-processing peptidase subunit alpha	PMPCA	10	58.2	6.92	7.11	6	6.09681	6	6.35959	6	1.82423	2
P25205	DNA replication licensing factor MCM3	MCM3	15	90.9	5.77	7.1099	5	5.94785	4	6.55098	4	8.32385	6
Q9UNF0	Protein kinase C and casein kinase substrate in neurons protein 2	PACSIN2	12	55.7	5.2	7.05568	6	2.92957	6	7.79032	6	14.9565	6
P62829	60S ribosomal protein L23	RPL23	3	14.9	10.51	7.04836	6	6.01188	6	7.56584	6	4.20712	4
P78406	mRNA export factor	RAE1	7	40.9	7.83	7.03551	4	4.35063	4	2.27878	4	2.51779	5
Q9Y2Q3	Glutathione S-transferase kappa 1	GSTK1	9	25.5	8.41	7.00861	6	10.9795	6	7.54831	6	7.97138	6
H3BN98	40S ribosomal protein S15a (Fragment)	ARL6IP1	1	27.2	9.55	6.99434	6	5.07713	6	6.14779	6	4.05786	6
O43169	Cytochrome b5 type B	CYB5B	6	16.7	4.97	6.98267	6	5.46362	6	5.6621	6	6.34255	6
Q8WW12	PEST proteolytic signal-containing nuclear protein	PCNP	6	18.9	7.49	6.976	6	6.58837	6	3.81908	6	8.87168	6
O15145	Actin-related protein 2/3 complex subunit 3	ARPC3	5	20.5	8.59	6.97058	6	6.52458	6	9.64319	6	2.77188	3
Q6PI48	Aspartate--tRNA ligase, mitochondrial	DARS2	11	73.5	8.02	6.96416	4	5.24895	4	9.90312	5	4.85775	2
Q8TBX8	Phosphatidylinositol 5-phosphate 4-kinase type-2 gamma	PIP4K2C	5	47.3	6.84	6.93624	6	4.51791	6	5.29622	6	2.13114	6
P09661	U2 small nuclear ribonucleoprotein A'	SNRPA1	12	28.4	8.62	6.93399	6	8.57817	6	9.36636	6	13.7382	6
A0A0C4DGG9	DNA helicase	CHD4	23	220.3	6.02	6.92705	4	5.47124	4	4.36172	4	6.78808	6
Q13242	Serine/arginine-rich splicing factor 9	SRSF9	8	25.5	8.65	6.90727	6	8.7676	6	7.73217	6	10.735	6
O75494	Serine/arginine-rich splicing factor 10	SRSF10	6	31.3	11.27	6.88004	6	6.62549	6	4.81523	6	6.85869	6
P61019	Ras-related protein Rab-2A	RAB2A	4	23.5	6.54	6.86728	4	8.52625	6	5.30944	6	6.88544	6
Q7Z406	Myosin-14	MYH14	18	227.7	5.6	6.84745	6	7.41759	6	10.4752	6	15.6221	6
P63010	AP-2 complex subunit beta	AP2B1	9	104.5	5.38	6.83251	4	8.4462	6	10.996	6	6.87959	6
P39687	Acidic leucine-rich nuclear phosphoprotein 32 family member A	ANP32A	3	28.6	4.09	6.82495	5	7.54662	6	4.12965	6	11.5593	6
P61086	Ubiquitin-conjugating enzyme E2 K	UBE2K	5	22.4	5.44	6.80847	6	6.01865	6	5.69952	6	2.54039	6
Q96SI9	Spermatid perinuclear RNA-binding protein	STRBP	2	73.6	8.72	6.80565	6	7.42	6	11.381	6	13.3038	6
P15586	N-acetylglucosamine-6-sulfatase	GNS	11	62	8.31	6.78105	6	16.3646	6	8.27872	6	18.1718	6
Q9UHG3	Prenylcysteine oxidase 1	PCYOX1	13	56.6	6.18	6.77833	6	15.2994	6	10.5636	6	3.39137	4
O60264	SWI/SNF-related matrix-associated actin-dependent regulator of chromatin subfamily A member 5	SMARCA5	20	121.8	8.09	6.76383	4	4.51646	4	4.67956	4	4.68949	5
P62857	40S ribosomal protein S28	RPS28	2	7.8	10.7	6.74379	6	8.85743	6	8.30374	6	10.1043	6
P62917	60S ribosomal protein L8	RPL8	6	28	11.03	6.7238	6	3.40078	6	3.84573	5	2.24067	5
O15027	Protein transport protein Sec16A	SEC16A	26	251.7	5.8	6.72078	4	5.88792	6	8.78847	5	10.2346	6
A0A0A0MQR2	Replication termination factor 2	RTF2	7	37.5	8.44	6.71583	6	8.04816	6	10.9753	6	6.94929	6
Q01082	Spectrin beta chain, non-erythrocytic 1	SPTBN1	40	274.4	5.57	6.68942	6	3.04468	6	13.4947	6	18.6334	6
Q96A72	Protein mago nashi homolog 2	MAGOHB	5	17.3	6.39	6.67699	6	6.794	6	5.92774	6	3.06485	5
O00429	Dynamin-1-like protein	DNM1L	12	81.8	6.81	6.60651	6	2.17891	6	6.54177	6	5.22039	6
Q9BSJ8	Extended synaptotagmin-1	ESYT1	13	122.8	5.83	6.6015	4	4.51664	4	2.87083	4	2.76017	4
Q99460	26S proteasome non-ATPase regulatory subunit 1	PSMD1	14	105.8	5.39	6.58597	4	5.89787	6	4.42721	4	5.96153	6
Q15907	Ras-related protein Rab-11B	RAB11B	9	24.5	5.94	6.58329	6	11.5719	6	11.9316	6	9.38429	6
Q96HY7	Probable 2-oxoglutarate dehydrogenase E1 component DHKTD1, mitochondrial	DHTKD1	14	103	6.93	6.57603	4	6.13042	4	6.78358	6	2.59688	3
Q9Y3F4	Serine-threonine kinase receptor-associated protein	STRAP	11	38.4	5.12	6.5714	5	4.86534	4	6.55603	6	4.50759	5
Q9NRV9	Heme-binding protein 1	HEBP1	5	21.1	5.8	6.57001	6	4.32862	6	3.34682	6	1.95287	6
P50416	Carnitine O-palmitoyltransferase 1, liver isoform	CPT1A	15	88.3	8.65	6.55832	4	4.66276	4	4.78309	4	4.21602	6
O75608	Acyl-protein thioesterase 1	LYPLA1	7	24.7	6.77	6.50907	6	6.10969	6	8.59023	6	2.13283	2
P61970	Nuclear transport factor 2	NUTF2	2	14.5	5.38	6.50552	6	6.96172	6	5.2262	6	2.95221	6
P28482	Mitogen-activated protein kinase 1	MAPK1	7	41.4	6.98	6.50365	6	6.67094	6	5.47957	6	1.8775	4
Q96CM8	Medium-chain acyl-CoA ligase ACSF2, mitochondrial	ACSF2	12	68.1	7.55	6.46862	4	7.20097	4	8.52722	6	3.34213	2
O00303	Eukaryotic translation initiation factor 3 subunit F	EIF3F	7	37.5	5.45	6.44901	6	5.51394	6	5.90065	6	3.3833	6
P26640	Valine--tRNA ligase	VARS1	14	140.4	7.59	6.40767	4	2.82728	4	3.42719	4	2.78201	4
Q01130	Serine/arginine-rich splicing factor 2	SRSF2	3	25.5	11.85	6.40766	6	6.58412	6	6.26224	6	8.48568	6
P15170	Eukaryotic peptide chain release factor GTP-binding subunit ERF3A	GSPT1	5	55.7	5.62	6.34854	5	8.9589	6	14.7463	6	13.8755	6
O60282	Kinesin heavy chain isoform 5C	KIF5C	1	109.4	6.19	6.31979	6	6.5723	6	6.21831	6	7.25326	6
P18859	ATP synthase-coupling factor 6, mitochondrial	ATP5PF	4	12.6	9.52	6.31893	6	4.99597	6	6.74942	6	9.79526	6
P53618	Coatomer subunit beta	COPB1	14	107.1	6.05	6.27286	4	7.03511	6	6.06327	5	5.80418	6
E9PR30	40S ribosomal protein S30	FAU	2	10.9	11.56	6.26597	5	6.42094	6	7.45591	6	8.31455	6
O14980	Exportin-1	XPO1	13	123.3	6.06	6.26041	4	11.1905	6	13.2275	6	6.30745	5
P07686	Beta-hexosaminidase subunit beta	HEXB	11	63.1	6.76	6.2581	6	18.9059	6	3.97874	6	7.72052	6
O94826	Mitochondrial import receptor subunit TOM70	TOMM70	13	67.4	7.12	6.24846	6	4.34934	6	6.6399	6	3.25605	5
P61353	60S ribosomal protein L27	RPL27	8	15.8	10.56	6.24547	5	3.94112	5	5.98631	6	3.74944	4
Q86U42	Polyadenylate-binding protein 2	PABPN1	4	32.7	5.06	6.22293	6	7.01696	6	5.46495	6	7.62748	6
P18754	Regulator of chromosome condensation	RCC1	5	44.9	7.52	6.20402	4	4.62505	4	2.41563	4	1.81966	2
A0A096LPI6	Utp12 domain-containing protein (Fragment)	GATD3B	5	30.5	7.87	6.1992	6	5.85959	6	7.04589	6	4.01215	3
O75396	Vesicle-trafficking protein SEC22b	SEC22B	6	24.6	6.92	6.19481	6	6.21511	6	3.97693	6	1.51562	2
Q16795	NADH dehydrogenase [ubiquinone] 1 alpha subcomplex subunit 9, mitochondrial	NDUFA9	12	42.5	9.8	6.17241	5	15.0259	6	10.6054	6	6.51114	5
P12270	Nucleoprotein TPR	TPR	31	267.1	5.02	6.17228	6	8.37373	6	3.45421	6	23.3211	6
Q3LXA3	Triokinase/FMN cyclase	TKFC	12	58.9	7.49	6.16101	6	9.70253	6	5.92622	6	5.88187	6
M0QXF9	Branched-chain-amino-acid aminotransferase (Fragment)	BCAT2	7	49.9	7.46	6.14987	6	9.63017	6	4.69786	6	2.62047	3
Q9UBT2	SUMO-activating enzyme subunit 2	UBA2	10	71.2	5.29	6.12478	6	4.59793	6	4.57242	6	2.1237	2
Q16822	Phosphoenolpyruvate carboxykinase [GTP], mitochondrial	PCK2	17	70.7	7.62	6.11467	4	7.6167	6	5.55424	6	2.89178	2
P49821	NADH dehydrogenase [ubiquinone] flavoprotein 1, mitochondrial	NDUFV1	7	50.8	8.21	6.10831	4	8.32312	6	5.48013	6	4.75389	6
O75674	TOM1-like protein 1	TOM1L1	3	53	5.24	6.10247	6	3.80455	6	1.92527	6	9.86013	6
P14868	Aspartate--tRNA ligase, cytoplasmic	DARS1	16	57.1	6.55	6.09971	4	8.39425	6	4.49563	4	6.05523	6
Q02338	D-beta-hydroxybutyrate dehydrogenase, mitochondrial	BDH1	8	38.1	8.95	6.0884	6	9.55042	6	6.92377	6	2.15924	3
P50213	Isocitrate dehydrogenase [NAD] subunit alpha, mitochondrial	IDH3A	9	39.6	6.92	6.08264	6	7.28138	6	8.83279	6	6.63754	6
A0A2R8YDH4	Uncharacterized protein	TJP2	13	147.8	8.18	6.08093	6	4.82667	6	8.55518	6	9.28087	6
Q01813	ATP-dependent 6-phosphofructokinase, platelet type	PFKP	11	85.5	7.55	6.07664	4	6.16945	4	5.10278	4	4.57427	3
P49756	RNA-binding protein 25	RBM25	10	100.1	6.32	6.05585	6	4.80602	6	5.16313	6	4.88166	6
O75821	Eukaryotic translation initiation factor 3 subunit G	EIF3G	4	35.6	6.13	6.04958	6	2.89847	6	3.7886	6	3.1412	6
A0A087WZN1	Isocitrate dehydrogenase [NAD] subunit, mitochondrial	IDH3B	10	42.4	8.46	6.03248	6	5.14341	6	7.19539	6	2.45484	3
P62314	Small nuclear ribonucleoprotein Sm D1	SNRPD1	3	13.3	11.56	6.02573	4	6.14232	5	5.35485	6	3.98734	6
Q13561	Dynactin subunit 2	DCTN2	13	44.2	5.21	6.02483	6	2.80793	6	7.58093	6	18.2147	6
P00533	Epidermal growth factor receptor	EGFR	5	134.2	6.68	6.02041	6	6.18964	6	5.92821	6	7.6972	6
P50895	Basal cell adhesion molecule	BCAM	10	67.4	5.81	6.01955	6	5.73073	6	8.47493	6	7.63264	6
A0A1W2PRS1	Lysosome membrane protein 2 (Fragment)	SCARB2	7	58.1	5.15	6.01944	6	11.908	6	8.38334	6	21.8225	6
Q9UNF1	Melanoma-associated antigen D2	MAGED2	14	64.9	9.32	6.00896	6	9.80208	6	7.14401	6	6.0707	6
Q96A33	Coiled-coil domain-containing protein 47	CCDC47	12	55.8	4.87	6.00886	6	6.33624	6	8.62938	6	20.1509	6
C9JLX3	Adenylate cyclase (Fragment)	ADCY3	1	53.5	6.68	6.0058	6	9.13067	6	7.24423	6	11.288	6
P40616	ADP-ribosylation factor-like protein 1	ARL1	6	20.4	5.72	5.99394	4	4.81126	4	4.69466	4	1.58214	3
Q9H307	Pinin	PNN	10	81.6	7.14	5.99262	6	5.34153	6	5.53499	6	3.27595	5
Q16204	Coiled-coil domain-containing protein 6	CCDC6	14	53.3	7.34	5.97965	6	4.01591	6	7.2773	6	9.77086	6
Q92820	Gamma-glutamyl hydrolase	GGH	9	35.9	7.11	5.94799	6	15.0942	6	4.08666	5	12.4399	6
Q9BVK6	Transmembrane emp24 domain-containing protein 9	TMED9	5	27.3	8.02	5.94347	6	7.79083	6	6.35275	6	5.02527	6
P61289	Proteasome activator complex subunit 3	PSME3	8	29.5	5.95	5.93138	6	3.97701	6	5.83076	6	13.2782	6
Q15067	Peroxisomal acyl-coenzyme A oxidase 1	ACOX1	10	74.4	8.16	5.92556	6	5.43988	6	5.44006	6	1.44671	5
B1AK88	F-actin-capping protein subunit beta	CAPZB	9	33.8	6.43	5.90709	6	3.98011	6	4.16967	6	2.63417	4
Q9C005	Protein dpy-30 homolog	DPY30	3	11.2	4.88	5.89016	6	11.2986	6	11.0976	6	16.2398	6
P14550	Aldo-keto reductase family 1 member A1	AKR1A1	8	36.6	6.79	5.88547	6	5.06902	5	3.31627	5	2.13055	2
Q9Y224	RNA transcription, translation and transport factor protein	RTRAF	8	28.1	6.65	5.87988	6	7.97803	6	4.32467	6	12.8039	6
P46459	Vesicle-fusing ATPase	NSF	21	82.5	6.95	5.87596	4	6.71009	5	9.38568	6	4.69623	6
A0A024R571	EH domain-containing protein 1	EHD1	10	61.9	6.71	5.86711	6	5.70513	6	8.22079	6	5.92691	6
E7EVH7	Kinesin light chain	KLC1	17	82.4	7.06	5.86308	6	5.49542	5	9.05303	6	18.7471	6
H0YHG0	Uncharacterized protein (Fragment)	DNAJC14	6	59.1	8.59	5.83555	6	4.84972	6	4.30293	6	6.18662	6
P51572	B-cell receptor-associated protein 31	BCAP31	4	28	8.44	5.82323	6	5.57001	6	7.45383	6	11.0921	6
Q8N1G4	Leucine-rich repeat-containing protein 47	LRRC47	11	63.4	8.28	5.7934	6	5.20139	6	6.78321	6	2.32838	4
P48556	26S proteasome non-ATPase regulatory subunit 8	PSMD8	6	39.6	9.7	5.78282	6	4.84159	6	6.12277	6	1.52019	2
P49458	Signal recognition particle 9 kDa protein	SRP9	1	10.1	7.97	5.76875	6	4.37809	6	5.11439	6	5.73463	6
P09012	U1 small nuclear ribonucleoprotein A	SNRPA	4	31.3	9.83	5.75884	6	5.13006	6	2.95655	6	5.59776	6
O60832	H/ACA ribonucleoprotein complex subunit DKC1	DKC1	10	57.6	9.42	5.73525	4	4.77455	4	3.77724	6	2.83753	4
Q9NQR4	Omega-amidase NIT2	NIT2	6	30.6	7.21	5.70475	4	5.1412	4	2.71888	4	1.37159	2
P21291	Cysteine and glycine-rich protein 1	CSRP1	4	20.6	8.57	5.65743	6	4.20559	6	6.56307	6	5.14235	6
P46109	Crk-like protein	CRKL	5	33.8	6.74	5.65409	6	4.08146	6	5.74745	6	3.45931	4
Q52LJ0	Protein FAM98B	FAM98B	6	45.5	8.69	5.65069	6	5.61031	6	3.11491	5	3.69384	4
P21912	Succinate dehydrogenase [ubiquinone] iron-sulfur subunit, mitochondrial	SDHB	8	31.6	8.76	5.64475	6	9.5023	6	3.90659	6	4.79123	4
Q8NE71	ATP-binding cassette sub-family F member 1	ABCF1	10	95.9	6.8	5.62871	4	2.93848	4	5.14516	5	2.86621	5
O75400	Pre-mRNA-processing factor 40 homolog A	PRPF40A	10	108.7	7.56	5.62286	6	5.47689	6	5.48516	6	11.4125	6
Q9BRT3	Migration and invasion enhancer 1	MIEN1	4	12.4	4.37	5.61563	6	4.70121	6	4.55495	6	6.15085	6
O14737	Programmed cell death protein 5	PDCD5	5	14.3	6.04	5.61158	6	7.7311	6	5.4411	6	12.1691	6
Q9UKV3	Apoptotic chromatin condensation inducer in the nucleus	ACIN1	15	151.8	6.43	5.60114	6	5.77103	6	4.75678	6	9.9849	6
Q13347	Eukaryotic translation initiation factor 3 subunit I	EIF3I	8	36.5	5.64	5.59307	4	3.21452	4	4.12666	4	2.44471	3
Q9P258	Protein RCC2	RCC2	8	56	8.78	5.5766	4	3.92998	4	4.23517	4	3.41449	6
Q99873	Protein arginine N-methyltransferase 1	PRMT1	7	42.4	5.35	5.52908	4	3.37922	4	3.8321	4	2.58546	2
Q96CN7	Isochorismatase domain-containing protein 1	ISOC1	5	32.2	7.39	5.50774	5	3.84723	5	4.46415	6	1.88588	5
Q8N163	Cell cycle and apoptosis regulator protein 2	CCAR2	16	102.8	5.22	5.49252	6	6.70593	6	5.2294	6	3.92241	6
Q9BRX8	Peroxiredoxin-like 2A	PRXL2A	6	25.7	8.84	5.48548	4	4.73644	4	5.81376	5	5.26847	6
P41091	Eukaryotic translation initiation factor 2 subunit 3	EIF2S3	5	51.1	8.4	5.4841	4	3.28618	3	3.67171	4	3.26633	4
Q15126	Phosphomevalonate kinase	PMVK	6	22	5.73	5.47379	6	6.19005	6	6.23326	6	3.31111	6
P24666	Low molecular weight phosphotyrosine protein phosphatase	ACP1	2	18	6.74	5.46968	6	3.17783	6	4.23503	5	2.62464	6
Q15287	RNA-binding protein with serine-rich domain 1	RNPS1	5	34.2	11.84	5.46426	6	5.97519	6	4.59051	6	1.09149	3
Q9UHV9	Prefoldin subunit 2	PFDN2	6	16.6	6.58	5.46188	6	5.58747	6	6.06915	6	8.62985	6
P11172	Uridine 5'-monophosphate synthase	UMPS	8	52.2	7.24	5.45513	6	2.78983	6	5.7855	6	2.0045	3
Q14344	Guanine nucleotide-binding protein subunit alpha-13	GNA13	6	44	8	5.45227	6	6.63866	6	6.34296	6	3.96108	5
P61006	Ras-related protein Rab-8A	RAB8A	2	23.7	9.07	5.44836	6	6.86122	6	5.43109	6	4.2107	5
O75351	Vacuolar protein sorting-associated protein 4B	VPS4B	6	49.3	7.23	5.44409	6	5.70935	6	6.86258	6	7.37646	6
J3KQ48	Aminoacyl-tRNA hydrolase	PTRH2	5	19.3	8.73	5.43459	4	5.49735	6	7.50488	6	5.54254	6
P05204	Non-histone chromosomal protein HMG-17	HMGN2	1	9.4	9.99	5.43374	4	3.94379	6	3.07077	5	6.01034	6
K7EPI4	Glial fibrillary acidic protein (Fragment)	GFAP	1	14	8.16	5.42188	6	5.26834	6	4.32025	6	3.37298	6
P61224	Ras-related protein Rap-1b	RAP1B	4	20.8	5.78	5.41288	6	6.12819	6	6.09434	6	2.69711	5
Q99613	Eukaryotic translation initiation factor 3 subunit C	EIF3C	14	105.3	5.68	5.39302	6	2.7338	6	4.65105	6	3.56386	6
Q12874	Splicing factor 3A subunit 3	SF3A3	9	58.8	5.38	5.3868	6	5.54191	6	5.60638	6	10.9155	6
Q13547	Histone deacetylase 1	HDAC1	1	55.1	5.48	5.38182	6	4.11657	6	5.97852	6	2.94402	4
O96019	Actin-like protein 6A	ACTL6A	9	47.4	5.6	5.37369	6	3.92049	6	5.45874	6	1.8699	4
P58107	Epiplakin	EPPK1	8	555.3	5.62	5.35692	4	3.78195	4	6.02218	5	3.08551	4
O00629	Importin subunit alpha-3	KPNA4	4	57.9	4.96	5.34331	6	3.77692	6	1.82988	5	3.44414	5
Q9UK76	Jupiter microtubule associated homolog 1	JPT1	5	16	5.6	5.33969	6	4.75541	6	5.24425	6	8.52391	6
Q8WXX5	DnaJ homolog subfamily C member 9	DNAJC9	5	29.9	5.73	5.33375	6	6.23941	6	6.26343	6	10.1262	6
P14649	Myosin light chain 6B	MYL6B	1	22.8	5.73	5.30734	6	4.91956	6	5.37467	6	6.83048	6
Q8TE77	Protein phosphatase Slingshot homolog 3	SSH3	8	73	5.3	5.27608	6	5.05009	6	6.43764	6	3.82972	6
Q13405	39S ribosomal protein L49, mitochondrial	MRPL49	3	19.2	9.45	5.25598	6	6.84095	6	5.76489	6	5.37759	6
Q9Y570	Protein phosphatase methylesterase 1	PPME1	5	42.3	5.97	5.25227	4	3.12094	4	3.21381	4	1.82423	2
O60502	Protein O-GlcNAcase	OGA	6	102.8	4.91	5.25206	6	3.99743	6	5.20529	6	0.457198	2
A0A2R8Y5A3	Catenin beta-1	CTNNB1	11	85.6	5.97	5.24631	5	5.02557	6	5.22394	6	2.13055	2
O95336	6-phosphogluconolactonase	PGLS	8	27.5	6.05	5.2382	6	4.23234	6	8.45435	6	1.53489	3
Q5T5H1	Alpha-endosulfine	ENSA	4	21	7.87	5.21289	5	3.55867	5	4.33275	6	8.56748	6
Q9H832	Ubiquitin-conjugating enzyme E2 Z	UBE2Z	7	38.2	5.62	5.21092	6	5.90827	6	7.88943	6	3.66831	6
Q9NSE4	Isoleucine--tRNA ligase, mitochondrial	IARS2	17	113.7	7.2	5.18699	5	5.77189	6	12.311	6	5.90207	6
A0A3B3ITT5	60S ribosomal protein L29	RPL29	1	18.5	11.55	5.18074	6	9.49695	6	7.2974	6	10.0833	6
P78356	Phosphatidylinositol 5-phosphate 4-kinase type-2 beta	PIP4K2B	7	47.3	7.33	5.16081	4	3.71077	4	5.71578	6	2.5569	4
D6RAX7	COP9 signalosome complex subunit 4	COPS4	9	47.7	6.43	5.14898	6	5.3326	6	6.06432	6	6.38025	6
Q16401	26S proteasome non-ATPase regulatory subunit 5	PSMD5	13	56.2	5.48	5.129	6	7.8507	6	5.59539	6	3.90818	6
P62266	40S ribosomal protein S23	RPS23	2	15.8	10.49	5.12113	4	5.51028	4	5.10397	5	3.04038	2
Q14677	Clathrin interactor 1	CLINT1	13	68.2	6.42	5.10214	6	6.59669	6	6.29887	6	12.9582	6
J3KQ18	D-dopachrome decarboxylase	DDT	2	14.2	7.3	5.09205	6	6.35148	6	6.64961	6	6.0772	6
Q9Y5L4	Mitochondrial import inner membrane translocase subunit Tim13	TIMM13	3	10.5	8.18	5.07595	5	3.88485	5	3.58318	6	4.771	6
Q9HAV7	GrpE protein homolog 1, mitochondrial	GRPEL1	7	24.3	8.12	5.07446	5	4.96618	6	6.93672	6	9.04534	6
P25325	3-mercaptopyruvate sulfurtransferase	MPST	7	33.2	6.6	5.06964	5	7.98041	6	6.25251	6	2.14296	3
Q969V3	Nicalin	NCLN	13	62.9	6.89	5.04271	4	4.83722	5	5.63887	6	2.95548	4
Q9Y5S9	RNA-binding protein 8A	RBM8A	5	19.9	5.72	5.03518	6	5.23358	6	6.85226	6	11.9185	6
O95865	N(G),N(G)-dimethylarginine dimethylaminohydrolase 2	DDAH2	5	29.6	6.01	5.01905	6	4.23409	6	2.90512	6	1.98027	6
A6NFX8	ADP-sugar pyrophosphatase	NUDT5	8	25.9	5.19	5.00406	6	2.59348	6	4.34067	6	0.76352	2
K7EM18	Eukaryotic translation initiation factor 1	EIF1	2	13.6	7.9	4.99276	5	4.70249	6	5.85476	6	6.12322	6
P35914	Hydroxymethylglutaryl-CoA lyase, mitochondrial	HMGCL	4	34.3	8.54	4.99222	6	4.13323	5	0.697202	2	0	0
E7EPT4	NADH dehydrogenase [ubiquinone] flavoprotein 2, mitochondrial	NDUFV2	4	27.9	8	4.98314	6	8.36254	6	6.26409	6	5.34261	6
P20073	Annexin A7	ANXA7	9	52.7	5.68	4.97056	6	6.38322	6	6.83855	6	6.77065	6
P56192	Methionine--tRNA ligase, cytoplasmic	MARS1	10	101.1	6.16	4.95839	4	2.2767	4	2.97598	5	1.97053	2
Q9Y678	Coatomer subunit gamma-1	COPG1	14	97.7	5.47	4.92941	4	5.06917	5	5.30357	6	3.22551	3
P61758	Prefoldin subunit 3	VBP1	6	22.6	7.11	4.92197	6	5.79458	6	5.77351	6	6.09606	6
Q53H12	Acylglycerol kinase, mitochondrial	AGK	4	47.1	8.09	4.91973	6	6.86282	5	5.93443	6	1.54988	3
F8W727	60S ribosomal protein L32	RPL32	4	18	10.59	4.91938	6	4.86358	6	5.08462	6	1.36931	2
E9PQY2	Prefoldin subunit 4	PFDN4	4	15.6	4.58	4.89302	6	3.30077	6	3.7704	6	5.51846	6
A0A087X2D5	39S ribosomal protein L45, mitochondrial	MRPL45	10	35.3	9.03	4.88955	4	3.12075	3	3.6861	5	1.52247	2
B0QZ18	Copine-1	CPNE1	7	59.7	6.04	4.88943	4	2.34979	2	2.73373	4	1.36703	2
O15144	Actin-related protein 2/3 complex subunit 2	ARPC2	13	34.3	7.36	4.88804	5	7.11104	6	10.0904	6	3.19125	2
P11908	Ribose-phosphate pyrophosphokinase 2	PRPS2	1	34.7	6.61	4.87554	6	4.79462	6	5.39168	6	1.99109	3
A0A087X117	Nodal modulator 1	NOMO1	11	139.4	5.85	4.86618	4	6.24409	4	6.72757	4	4.20198	4
P25398	40S ribosomal protein S12	RPS12	3	14.5	7.21	4.85578	6	4.16428	6	4.50464	6	7.19922	6
P04062	Lysosomal acid glucosylceramidase	GBA	10	59.7	7.61	4.85554	4	6.63563	6	6.72772	6	1.72558	4
P27144	Adenylate kinase 4, mitochondrial	AK4	10	25.3	8.4	4.84169	6	10.946	6	3.27661	6	12.3965	6
P50995	Annexin A11	ANXA11	8	54.4	7.65	4.83153	4	7.57115	6	7.32765	6	5.58099	4
Q14258	E3 ubiquitin/ISG15 ligase TRIM25	TRIM25	7	70.9	8.09	4.81943	4	4.33187	4	2.87058	4	3.06199	6
A0A494C1N0	Peptidylprolyl isomerase	FKBP2	3	18.6	8.88	4.81825	6	2.22488	6	2.87924	6	1.97967	2
O96000	NADH dehydrogenase [ubiquinone] 1 beta subcomplex subunit 10	NDUFB10	6	20.8	8.48	4.8158	6	8.60478	6	6.69512	6	9.81108	6
P16615	Sarcoplasmic/endoplasmic reticulum calcium ATPase 2	ATP2A2	8	114.7	5.34	4.80359	4	2.66126	3	2.22005	2	1.54888	3
P39023	60S ribosomal protein L3	RPL3	6	46.1	10.18	4.79068	4	4.9391	4	4.50043	4	3.82217	3
Q9Y6N5	Sulfide:quinone oxidoreductase, mitochondrial	SQOR	12	49.9	9.11	4.74382	4	5.48901	4	2.67475	3	1.21615	2
Q8N8S7	Protein enabled homolog	ENAH	10	66.5	6.93	4.74238	5	2.80072	6	5.49884	6	4.03765	6
Q15424	Scaffold attachment factor B1	SAFB	5	102.6	5.47	4.737	6	5.07592	6	3.47938	5	8.18732	6
O00757	Fructose-1,6-bisphosphatase isozyme 2	FBP2	1	36.7	7.23	4.72777	6	1.72612	4	4.50536	6	1.70274	3
Q92900	Regulator of nonsense transcripts 1	UPF1	13	124.3	6.61	4.72383	4	2.97435	4	2.69829	4	1.36246	2
F5GXR3	Parathymosin	PTMS	1	12.1	11	4.69194	4	11.4018	6	7.2426	6	16.5378	6
O00483	Cytochrome c oxidase subunit NDUFA4	NDUFA4	1	9.4	9.38	4.68421	6	4.81179	6	5.72528	6	3.56744	6
P53597	Succinate--CoA ligase [ADP/GDP-forming] subunit alpha, mitochondrial	SUCLG1	3	36.2	8.79	4.6831	5	4.40746	4	3.11624	5	2.00221	3
A0A0A0MRR7	U1 small nuclear ribonucleoprotein C	SNRPC	2	19.7	9.58	4.67941	6	4.26141	6	3.97541	6	5.18768	6
P83731	60S ribosomal protein L24	RPL24	3	17.8	11.25	4.67851	6	5.4475	6	6.43161	6	3.10461	3
Q13630	GDP-L-fucose synthase	GFUS	5	35.9	6.6	4.66583	5	5.72209	6	6.26204	6	1.70432	3
Q9Y3U8	60S ribosomal protein L36	RPL36	2	12.2	11.59	4.66501	6	4.48712	6	5.18092	6	3.11812	6
P16435	NADPH--cytochrome P450 reductase	POR	13	76.6	5.58	4.65861	4	6.2261	4	8.03864	6	3.19354	2
Q6P474	Putative pyridoxal-dependent decarboxylase domain-containing protein 2	PDXDC2P	1	51.8	5.96	4.65584	6	4.03757	6	3.70645	6	1.42383	4
P10909	Clusterin	CLU	9	52.5	6.27	4.64649	5	11.018	6	6.60687	6	10.8976	6
E7EUC7	UTP--glucose-1-phosphate uridylyltransferase	UGP2	10	57.8	8.13	4.63991	4	5.82079	4	4.81267	5	2.4323	2
E7ESZ7	NADH dehydrogenase [ubiquinone] 1 alpha subcomplex subunit 10, mitochondrial	NDUFA10	10	44.7	8.34	4.6374	4	10.6779	6	8.64697	6	3.80389	2
Q9NS69	Mitochondrial import receptor subunit TOM22 homolog	TOMM22	4	15.5	4.34	4.6222	6	4.58914	6	4.97616	6	4.1761	6
P30520	Adenylosuccinate synthetase isozyme 2	ADSS2	6	50.1	6.55	4.60771	6	2.84694	6	9.45846	6	1.67563	2
A0A087WT44	Heme oxygenase (biliverdin-producing)	HMOX2	9	41.6	5.44	4.6069	6	3.40772	6	7.72694	6	9.88847	6
E7ETY2	Treacle protein	TCOF1	8	152.2	8.85	4.60635	6	1.95322	6	1.86018	4	6.37439	6
A0A087X1E4	Arfaptin-2	ARFIP2	9	41.6	6.38	4.60292	6	4.79438	6	8.0562	6	12.269	6
Q15286	Ras-related protein Rab-35	RAB35	1	23	8.29	4.58257	6	7.44939	6	7.63184	6	2.61158	4
Q9UMX0	Ubiquilin-1	UBQLN1	4	62.5	5.11	4.57802	6	2.8409	6	4.4749	6	10.9508	6
Q15102	Platelet-activating factor acetylhydrolase IB subunit alpha1	PAFAH1B3	6	25.7	6.84	4.57498	6	5.76805	6	7.52808	6	7.46691	6
Q9H9B4	Sideroflexin-1	SFXN1	9	35.6	9.07	4.57306	4	5.38934	5	5.03708	6	3.00572	5
P11766	Alcohol dehydrogenase class-3	ADH5	6	39.7	7.49	4.56646	5	5.25726	6	3.39045	5	1.85163	3
P42766	60S ribosomal protein L35	RPL35	4	14.5	11.05	4.56013	3	5.65237	4	7.19544	6	8.6224	6
H3BMD8	cAMP-regulated phosphoprotein 19	ARPP19	2	14.5	8.31	4.55796	5	2.14969	5	2.95259	6	6.75968	5
Q9BRT2	Ubiquinol-cytochrome-c reductase complex assembly factor 2	UQCC2	4	14.9	7.37	4.53491	6	3.64687	6	4.29353	6	7.58409	6
P33316	Deoxyuridine 5'-triphosphate nucleotidohydrolase, mitochondrial	DUT	4	26.5	9.36	4.52244	6	3.75068	6	6.69558	6	5.40256	6
Q9UJU6	Drebrin-like protein	DBNL	10	48.2	5.05	4.51811	6	4.69713	6	4.7786	6	9.62212	6
P63173	60S ribosomal protein L38	RPL38	4	8.2	10.1	4.51348	6	3.55059	6	3.22945	6	2.11819	6
Q7Z6Z7	E3 ubiquitin-protein ligase HUWE1	HUWE1	22	481.6	5.22	4.49288	4	3.78224	4	3.20433	5	2.36306	4
O14602	Eukaryotic translation initiation factor 1A, Y-chromosomal	EIF1AY	3	16.4	5.24	4.47978	6	2.00142	5	4.48102	6	2.22946	4
Q9Y6B6	GTP-binding protein SAR1b	SAR1B	3	22.4	6.11	4.47783	6	3.98891	6	4.16431	6	4.12175	6
P10644	cAMP-dependent protein kinase type I-alpha regulatory subunit	PRKAR1A	6	43	5.35	4.47493	6	4.81849	6	4.77674	6	1.39771	4
F8WCF6	Actin-related protein 2/3 complex subunit 4	ARPC4-TTLL3	5	21	8.76	4.46741	4	2.53361	4	2.69694	4	1.5179	2
Q9H0D6	5'-3' exoribonuclease 2	XRN2	14	108.5	7.47	4.46588	4	2.99614	6	3.77752	5	1.24584	3
Q8TAT6	Nuclear protein localization protein 4 homolog	NPLOC4	9	68.1	6.38	4.45598	5	2.12395	6	5.25618	6	2.12826	2
E7ETE2	Histidine--tRNA ligase, cytoplasmic	HARS1	8	57.8	5.88	4.44165	6	3.69598	6	5.34088	6	4.01152	6
P06703	Protein S100-A6	S100A6	5	10.2	5.48	4.43614	5	2.70619	6	3.69413	6	5.508	6
P27482	Calmodulin-like protein 3	CALML3	1	16.9	4.42	4.43008	6	6.6021	6	4.90236	6	6.76937	6
Q9UBE0	SUMO-activating enzyme subunit 1	SAE1	5	38.4	5.3	4.42727	6	3.98269	6	4.16539	6	1.78999	5
A0A1W2PQS6	RPS10-NUDT3 readthrough	RPS10-NUDT3	1	33.1	9.29	4.42686	6	6.90435	6	6.80927	6	10.0855	6
Q9NYL9	Tropomodulin-3	TMOD3	13	39.6	5.19	4.4174	6	4.69015	6	5.86231	6	12.5283	6
P26232	Catenin alpha-2	CTNNA2	1	105.2	5.71	4.40942	6	7.45762	6	8.61979	6	9.39092	6
Q9Y2J8	Protein-arginine deiminase type-2	PADI2	8	75.5	5.59	4.37356	4	2.67973	4	4.21617	4	2.35197	4
Q14980	Nuclear mitotic apparatus protein 1	NUMA1	31	238.1	5.78	4.37215	4	7.51781	6	3.61848	4	14.9635	6
Q9NQH7	Xaa-Pro aminopeptidase 3	XPNPEP3	2	57	6.83	4.37004	6	3.41661	6	3.89377	5	2.13653	5
P51153	Ras-related protein Rab-13	RAB13	1	22.8	9.19	4.36602	4	5.20136	6	4.42281	6	3.29858	5
Q9BWF3	RNA-binding protein 4	RBM4	9	40.3	7.08	4.33544	6	3.84166	6	2.66515	6	2.0616	4
P04844	Dolichyl-diphosphooligosaccharide--protein glycosyltransferase subunit 2	RPN2	11	69.2	5.69	4.32342	4	10.3008	4	5.55537	4	4.9942	4
P62993	Growth factor receptor-bound protein 2	GRB2	5	25.2	6.32	4.32198	6	1.44769	4	1.69793	4	0	0
Q13596	Sorting nexin-1	SNX1	7	59	5.15	4.29464	5	2.99418	4	2.76971	5	6.93789	6
Q15393	Splicing factor 3B subunit 3	SF3B3	17	135.5	5.26	4.29128	4	4.99516	4	3.20716	4	1.89702	4
D3DQV9	Eukaryotic translation initiation factor 4 gamma 2 (Fragment)	EIF4G2	11	102.3	7.14	4.27116	6	5.57404	6	5.92877	6	10.0033	6
P08559	Pyruvate dehydrogenase E1 component subunit alpha, somatic form, mitochondrial	PDHA1	7	43.3	8.06	4.26158	6	5.51933	6	4.12175	6	2.43002	2
O43583	Density-regulated protein	DENR	7	22.1	5.3	4.25534	5	3.34618	6	4.3536	6	5.88373	6
M0QZD8	Uncharacterized protein	LOC400499	1	357.6	7.85	4.24984	6	4.30662	6	2.90116	6	3.82428	6
P09417	Dihydropteridine reductase	QDPR	6	25.8	7.37	4.22164	6	3.68838	6	5.72096	6	1.06299	2
P35244	Replication protein A 14 kDa subunit	RPA3	3	13.6	5.08	4.21499	6	5.48568	6	2.31497	5	2.94765	6
O43684	Mitotic checkpoint protein BUB3	BUB3	6	37.1	6.84	4.21035	4	2.56988	4	1.1868	2	0.912113	2
Q14151	Scaffold attachment factor B2	SAFB2	3	107.4	6.16	4.2083	5	5.58145	6	3.63977	5	7.26141	6
O14579	Coatomer subunit epsilon	COPE	6	34.5	5.12	4.2053	6	4.44253	6	5.37205	6	0.912113	2
P35606	Coatomer subunit beta'	COPB2	11	102.4	5.27	4.20357	4	4.44384	4	2.53764	3	4.21368	6
P49721	Proteasome subunit beta type-2	PSMB2	6	22.8	7.02	4.20215	5	2.73099	6	3.45129	6	0.907545	2
P22102	Trifunctional purine biosynthetic protein adenosine-3	GART	10	107.7	6.7	4.20181	4	2.14953	4	3.92173	4	2.12826	2
Q9UI30	Multifunctional methyltransferase subunit TRM112-like protein	TRMT112	3	14.2	5.26	4.20067	6	3.93347	6	2.71389	6	4.19184	6
P14678	Small nuclear ribonucleoprotein-associated proteins B and B'	SNRPB	5	24.6	11.19	4.18713	6	2.70266	6	1.66021	6	1.8836	5
P60891	Ribose-phosphate pyrophosphokinase 1	PRPS1	2	34.8	6.98	4.18338	6	3.46891	6	4.70579	6	1.38301	3
P49903	Selenide, water dikinase 1	SEPHS1	6	42.9	5.97	4.18216	6	6.23914	6	2.28711	6	1.06527	2
Q15008	26S proteasome non-ATPase regulatory subunit 6	PSMD6	7	45.5	5.62	4.1816	5	5.16687	6	6.188	6	1.82194	2
A0A0C4DG89	RNA helicase	DDX46	14	117.4	9.29	4.17102	4	4.46143	4	2.77077	3	2.02049	4
P49006	MARCKS-related protein	MARCKSL1	3	19.5	4.67	4.16977	6	2.96958	6	2.62387	6	2.88231	6
A0A024QZP7	Cell division cycle 2, G1 to S and G2 to M, isoform CRA_a	CDK1	7	34.1	8.4	4.165	6	6.57475	6	8.01209	6	7.02063	6
O43747	AP-1 complex subunit gamma-1	AP1G1	6	91.3	6.8	4.16436	4	3.91618	5	4.74876	6	1.22072	2
A0A2R8YFB8	Ras-related protein Rab-15	RAB15	1	27.9	5.73	4.15566	6	3.36185	5	3.41211	6	2.80584	5
O00487	26S proteasome non-ATPase regulatory subunit 14	PSMD14	9	34.6	6.52	4.15334	6	4.15536	6	5.06977	6	1.21387	2
P46776	60S ribosomal protein L27a	RPL27A	2	16.6	11	4.14755	6	4.39564	6	4.8746	6	3.31586	5
Q13409	Cytoplasmic dynein 1 intermediate chain 2	DYNC1I2	6	71.4	5.2	4.14555	4	2.86421	4	2.74697	4	3.27253	6
E7EX59	Propionyl-CoA carboxylase beta chain, mitochondrial	PCCB	10	61.6	7.99	4.14437	4	4.38786	4	9.02094	6	3.48844	2
Q9NR19	Acetyl-coenzyme A synthetase, cytoplasmic	ACSS2	8	78.5	6.46	4.13093	4	2.80899	3	3.26655	3	2.58089	2
Q9ULC4	Malignant T-cell-amplified sequence 1	MCTS1	5	20.5	8.82	4.12971	4	3.81899	4	3.60497	5	2.58774	2
O75363	Breast carcinoma-amplified sequence 1	BCAS1	8	61.7	5.1	4.11689	5	7.44599	5	2.43134	6	7.92559	4
Q9NQ29	Putative RNA-binding protein Luc7-like 1	LUC7L	2	43.7	9.92	4.11132	4	5.47114	5	5.04492	4	9.68489	6
P08574	Cytochrome c1, heme protein, mitochondrial	CYC1	4	35.4	9	4.10951	6	3.86838	6	4.40224	6	3.24916	6
Q96C19	EF-hand domain-containing protein D2	EFHD2	4	26.7	5.2	4.09971	6	4.84294	5	3.92362	6	6.76755	6
P28074	Proteasome subunit beta type-5	PSMB5	7	28.5	6.92	4.09359	5	1.63338	3	2.18708	5	1.73676	5
Q9BXJ9	N-alpha-acetyltransferase 15, NatA auxiliary subunit	NAA15	11	101.2	7.42	4.07859	5	4.77387	6	7.12929	6	3.07206	3
Q9H4A6	Golgi phosphoprotein 3	GOLPH3	4	33.8	6.44	4.07392	6	3.44519	5	5.04201	6	4.71394	5
Q9UNZ2	NSFL1 cofactor p47	NSFL1C	7	40.5	5.1	4.0367	6	3.17543	6	5.54696	6	5.14419	6
Q15436	Protein transport protein Sec23A	SEC23A	3	86.1	7.08	4.03042	4	2.95463	3	2.3656	2	1.8699	4
Q9BWD1	Acetyl-CoA acetyltransferase, cytosolic	ACAT2	6	41.3	6.92	4.02556	6	0.848229	4	2.83488	6	1.55063	3
A0A0D9SFE4	Dynamin GTPase	DNM1	1	97.2	7.74	4.02037	4	3.09853	6	3.31929	6	3.15998	6
P47897	Glutamine--tRNA ligase	QARS1	14	87.7	7.15	4.00945	4	2.22196	3	4.35008	4	2.4323	2
A0A0A0MRI2	Sorting nexin	SNX6	5	47.8	6.43	3.99645	5	2.2588	4	1.0153	3	1.4705	3
P24593	Insulin-like growth factor-binding protein 5	IGFBP5	6	30.6	8.21	3.99262	6	14.0148	6	1.83402	6	5.61146	6
O75915	PRA1 family protein 3	ARL6IP5	3	21.6	9.77	3.98688	5	2.15408	3	1.50304	4	0.761236	2
P61011	Signal recognition particle 54 kDa protein	SRP54	9	55.7	8.75	3.97329	5	4.43211	6	5.03319	6	3.34436	6
Q9BY43	Charged multivesicular body protein 4a	CHMP4A	1	25.1	4.7	3.96653	6	3.03095	6	0.320789	1	2.07282	5
G3V4P8	Glia maturation factor beta (Fragment)	GMFB	4	17.5	5.31	3.96076	6	2.81603	6	1.96993	6	1.33764	6
Q12904	Aminoacyl tRNA synthase complex-interacting multifunctional protein 1	AIMP1	5	34.3	8.43	3.95988	6	5.56919	6	7.349	6	6.7138	6
V9GZ56	U6 snRNA-associated Sm-like protein LSm4 (Fragment)	LSM4	3	25.7	10.15	3.95599	6	2.05174	6	2.50476	6	2.53692	6
O96008	Mitochondrial import receptor subunit TOM40 homolog	TOMM40	4	37.9	7.25	3.95556	4	6.68445	4	4.5903	4	2.8895	2
O43181	NADH dehydrogenase [ubiquinone] iron-sulfur protein 4, mitochondrial	NDUFS4	3	20.1	10.3	3.95122	6	3.44299	5	0.707907	3	7.80254	6
P41227	N-alpha-acetyltransferase 10	NAA10	5	26.4	5.64	3.94978	4	2.07599	5	5.26733	6	1.67335	2
P46087	Probable 28S rRNA (cytosine(4447)-C(5))-methyltransferase	NOP2	12	89.2	9.23	3.94815	4	1.48631	3	1.75753	6	1.43753	4
Q9UHY7	Enolase-phosphatase E1	ENOPH1	2	28.9	4.78	3.93315	6	3.48079	6	4.97675	6	1.36246	2
Q13938	Calcyphosin	CAPS	7	30.2	6.04	3.92603	6	0.918321	3	0	0	1.22078	4
P00167	Cytochrome b5	CYB5A	5	15.3	4.96	3.92033	6	4.94945	6	6.00244	6	10.1307	6
A0A087X1N8	Serpin B6	SERPINB6	10	44.8	5.68	3.9089	6	4.10179	6	7.86064	6	2.79671	4
Q14683	Structural maintenance of chromosomes protein 1A	SMC1A	13	143.1	7.64	3.90429	5	6.48369	6	5.76372	6	3.48136	5
P07099	Epoxide hydrolase 1	EPHX1	11	52.9	7.25	3.89549	4	5.36717	5	12.7826	6	3.92672	4
Q9BXW7	Haloacid dehalogenase-like hydrolase domain-containing 5	HDHD5	6	46.3	8.13	3.88515	6	4.41033	6	4.76576	6	1.83892	3
P02794	Ferritin heavy chain	FTH1	5	21.2	5.55	3.8583	5	10.5898	6	5.78672	6	3.26368	5
Q13045	Protein flightless-1 homolog	FLII	8	144.7	6.05	3.84207	4	1.02759	2	0.887701	2	0.608075	2
P62995	Transformer-2 protein homolog beta	TRA2B	6	33.6	11.25	3.84003	5	4.97555	6	5.02602	6	4.88969	6
O75964	ATP synthase subunit g, mitochondrial	ATP5MG	3	11.4	9.64	3.83733	6	6.02875	6	4.71265	6	2.06948	6
X6R4W8	BUB3-interacting and GLEBS motif-containing protein ZNF207	ZNF207	3	52.6	8.47	3.80853	6	2.79773	6	3.3412	6	4.13595	6
Q8WUD1	Ras-related protein Rab-2B	RAB2B	1	24.2	7.83	3.8083	4	4.13131	4	1.7738	2	1.68705	3
P27361	Mitogen-activated protein kinase 3	MAPK3	9	43.1	6.74	3.79919	6	3.58487	6	4.8478	6	2.99758	6
P84098	60S ribosomal protein L19	RPL19	4	23.5	11.47	3.78046	6	2.77984	6	3.5473	6	3.69757	6
O95749	Geranylgeranyl pyrophosphate synthase	GGPS1	6	34.8	6.14	3.75703	6	3.9955	6	5.19859	6	5.44139	6
A0A0A0MRM9	Nucleolar and coiled-body phosphoprotein 1 (Fragment)	NOLC1	7	74.6	9.47	3.75105	6	4.54585	6	4.27934	6	4.72607	6
P33992	DNA replication licensing factor MCM5	MCM5	10	82.2	8.37	3.74987	4	2.07345	3	1.33075	2	1.76748	4
Q5TFE4	5'-nucleotidase domain-containing protein 1	NT5DC1	6	51.8	6.35	3.74134	5	3.20264	5	4.41264	6	1.52247	2
H0YGM0	Caseinolytic peptidase B protein homolog (Fragment)	CLPB	8	80.1	8.85	3.72013	6	1.76911	5	0.560757	2	0	0
F8VVA7	Coatomer subunit zeta	COPZ1	4	22.3	4.89	3.71567	6	3.17154	6	2.22277	6	0.454914	2
O95372	Acyl-protein thioesterase 2	LYPLA2	2	24.7	7.23	3.70779	4	3.07552	5	2.85153	5	0.909829	2
Q969Z0	FAST kinase domain-containing protein 4	TBRG4	8	70.7	7.42	3.70627	6	2.76375	5	6.73623	6	1.67335	2
P17480	Nucleolar transcription factor 1	UBTF	10	89.4	5.81	3.70091	6	3.35711	6	2.37685	6	3.249	5
C9IZQ1	Signal sequence receptor subunit alpha	SSR1	3	33.9	4.69	3.67462	6	3.66145	6	3.82691	6	8.49028	6
Q15631	Translin	TSN	4	26.2	6.44	3.67303	6	2.33564	6	2.23601	6	3.62235	6
Q02978	Mitochondrial 2-oxoglutarate/malate carrier protein	SLC25A11	8	34	9.91	3.67244	5	4.65804	6	3.20725	6	2.89178	2
Q9Y5Z4	Heme-binding protein 2	HEBP2	5	22.9	4.63	3.66688	6	2.94201	6	3.51456	6	7.72213	6
O00154	Cytosolic acyl coenzyme A thioester hydrolase	ACOT7	3	41.8	8.54	3.66344	4	1.02854	2	0.469539	2	0.608075	2
Q6P161	39S ribosomal protein L54, mitochondrial	MRPL54	2	15.8	9.6	3.65477	5	1.2182	4	1.58945	3	2.05417	4
O43795	Unconventional myosin-Ib	MYO1B	11	131.9	9.38	3.65309	2	2.49638	2	1.1804	2	0.304038	2
A0A3B3IUA2	Ribonucloprotein	SNU13	2	30.1	9.55	3.65079	6	4.65425	6	4.21533	6	4.66025	6
Q53H82	Endoribonuclease LACTB2	LACTB2	4	32.8	6.8	3.64689	5	3.88099	5	1.7727	4	3.87833	6
E9PLP8	Cleavage stimulation factor subunit 3	CSTF3	9	86.2	7.65	3.64182	4	1.98303	4	1.52979	4	0.605791	2
F8WAR4	MICOS complex subunit MIC19	CHCHD3	4	27.7	6.64	3.64066	6	2.83838	6	4.26968	6	4.02727	6
P39656	Dolichyl-diphosphooligosaccharide--protein glycosyltransferase 48 kDa subunit	DDOST	10	50.8	6.55	3.63603	4	7.25342	4	4.09819	5	3.43962	3
B3KS98	Eukaryotic translation initiation factor 3 subunit H	EIF3H	6	41.6	7.33	3.63265	4	0.917742	4	1.33395	2	0.603507	1
P46782	40S ribosomal protein S5	RPS5	6	22.9	9.72	3.63128	5	2.96773	5	5.76824	6	5.59336	6
Q15437	Protein transport protein Sec23B	SEC23B	3	86.4	6.89	3.62511	4	3.24877	3	1.4779	2	1.87218	4
P41252	Isoleucine--tRNA ligase, cytoplasmic	IARS1	12	144.4	6.15	3.61341	4	3.48858	4	4.35878	4	2.02153	4
P62753	40S ribosomal protein S6	RPS6	5	28.7	10.84	3.61003	4	3.4587	5	2.7083	6	2.22135	5
Q08209	Serine/threonine-protein phosphatase 2B catalytic subunit alpha isoform	PPP3CA	7	58.7	5.86	3.60676	5	0.19581	1	2.34498	5	1.49035	5
A8MWD9	Putative small nuclear ribonucleoprotein G-like protein 15	SNRPGP15	2	8.5	8.84	3.60655	6	2.11581	6	2.34436	6	0.924527	3
P37198	Nuclear pore glycoprotein p62	NUP62	7	53.2	5.31	3.59509	5	5.96302	6	6.30076	6	11.4541	6
Q96J02	E3 ubiquitin-protein ligase Itchy homolog	ITCH	11	102.7	6.3	3.57672	4	0.733443	2	1.0497	3	0.610359	2
P62888	60S ribosomal protein L30	RPL30	2	12.8	9.63	3.57512	6	2.94461	6	2.43685	6	0.608075	2
Q9Y490	Talin-1	TLN1	16	269.6	6.07	3.57094	4	1.47249	6	3.38471	5	7.52082	6
P55263	Adenosine kinase	ADK	7	40.5	6.7	3.56635	5	2.16781	4	3.45724	6	1.37159	2
P42126	Enoyl-CoA delta isomerase 1, mitochondrial	ECI1	3	32.8	8.54	3.56107	6	4.29204	6	2.53003	6	1.49771	5
Q5VWC4	26S proteasome non-ATPase regulatory subunit 4	PSMD4	5	41.1	4.81	3.55389	5	2.24115	6	2.30938	6	2.99789	6
Q15427	Splicing factor 3B subunit 4	SF3B4	3	44.4	8.56	3.54785	4	2.6947	5	6.05751	6	2.81944	6
Q13740	CD166 antigen	ALCAM	9	65.1	6.25	3.54683	6	6.71632	6	0.159047	1	3.88405	4
Q96SB3	Neurabin-2	PPP1R9B	15	89.3	4.97	3.54206	6	5.74986	6	6.81602	6	11.3616	6
Q9Y6Q5	AP-1 complex subunit mu-2	AP1M2	10	48.1	8.22	3.53366	4	3.9647	2	2.3807	3	2.43915	2
Q13228	Methanethiol oxidase	SELENBP1	12	52.4	6.37	3.52863	4	5.06888	4	1.94635	3	0.608075	2
Q93084	Sarcoplasmic/endoplasmic reticulum calcium ATPase 3	ATP2A3	8	109.2	5.52	3.52494	3	2.93712	2	1.92415	2	0.909829	2
P22059	Oxysterol-binding protein 1	OSBP	8	89.4	7.3	3.51946	4	2.93848	4	3.03857	4	1.21158	2
B8ZZN6	Small ubiquitin-related modifier 1	SUMO1	3	16.6	6.2	3.50368	5	4.73796	6	2.35154	5	3.46723	4
Q6NXG1	Epithelial splicing regulatory protein 1	ESRP1	7	75.5	6.68	3.48779	4	3.49805	4	1.8313	3	2.30754	4
Q9Y3B4	Splicing factor 3B subunit 6	SF3B6	3	14.6	9.38	3.48725	5	4.78708	6	4.59207	6	1.7353	3
P09497	Clathrin light chain B	CLTB	6	25.2	4.64	3.48693	4	3.49917	6	4.26477	6	4.14694	5
I3L170	Microtubule-associated protein	MAPT	3	35.7	9.85	3.4777	6	3.36261	6	0	0	1.22078	4
P18031	Tyrosine-protein phosphatase non-receptor type 1	PTPN1	6	49.9	6.27	3.46587	5	2.23995	4	3.6049	6	1.223	2
Q9UHD9	Ubiquilin-2	UBQLN2	2	65.7	5.22	3.46347	6	2.7734	6	2.7024	6	4.0452	6
Q05519	Serine/arginine-rich splicing factor 11	SRSF11	3	53.5	10.52	3.45505	5	3.61549	6	2.00614	6	4.00577	6
P68402	Platelet-activating factor acetylhydrolase IB subunit alpha2	PAFAH1B2	2	25.6	5.92	3.44693	6	3.63397	6	3.46903	6	5.21984	6
H0Y8C6	Importin-5 (Fragment)	IPO5	7	123.8	5.06	3.44457	5	1.94261	3	4.18068	5	2.82184	4
P61201	COP9 signalosome complex subunit 2	COPS2	8	51.6	5.53	3.40774	6	3.96711	6	3.32292	6	3.30978	6
Q9Y2W2	WW domain-binding protein 11	WBP11	9	70	8.38	3.40479	6	1.6505	5	2.87166	6	2.24576	5
O00764	Pyridoxal kinase	PDXK	7	35.1	6.13	3.39452	5	3.34597	6	5.25618	6	1.38073	3
Q9Y617	Phosphoserine aminotransferase	PSAT1	6	40.4	7.66	3.39129	4	1.87385	4	3.51841	4	2.71742	4
A0A590UK80	Uncharacterized protein (Fragment)	L3MBTL1	3	121	6.84	3.37961	5	4.32621	6	4.86644	6	4.09589	6
O75208	Ubiquinone biosynthesis protein COQ9, mitochondrial	COQ9	4	35.5	5.94	3.37879	6	1.97505	5	1.79235	5	2.56457	6
Q96DB5	Regulator of microtubule dynamics protein 1	RMDN1	5	35.8	8.5	3.37399	6	3.31708	6	1.31153	5	0.909829	2
Q9BTV4	Transmembrane protein 43	TMEM43	9	44.8	8.13	3.37132	4	4.85093	5	4.50991	6	2.61415	3
Q7L0Y3	tRNA methyltransferase 10 homolog C	TRMT10C	9	47.3	9.36	3.37052	6	2.22312	4	2.4366	6	1.0901	3
Q96HE7	ERO1-like protein alpha	ERO1A	10	54.4	5.68	3.35658	6	4.85837	6	5.2534	6	15.6289	6
Q14451	Growth factor receptor-bound protein 7	GRB7	7	59.6	8.5	3.35122	4	4.33533	4	4.3409	6	3.33985	2
O00625	Pirin	PIR	5	32.1	6.92	3.34991	6	0.752866	3	6.31159	6	2.82768	4
Q9Y5K6	CD2-associated protein	CD2AP	16	71.4	6.4	3.34346	5	3.68044	6	9.02642	6	19.9779	6
Q9GZZ1	N-alpha-acetyltransferase 50	NAA50	4	19.4	8.81	3.3413	5	3.25208	5	5.56766	6	2.60801	3
P17858	ATP-dependent 6-phosphofructokinase, liver type	PFKL	8	85	7.5	3.33614	4	2.6425	2	2.39369	3	1.70607	3
Q9BY44	Eukaryotic translation initiation factor 2A	EIF2A	8	64.9	8.87	3.32947	4	0.58685	2	0.297501	1	0.150877	1
Q15369	Elongin-C	ELOC	2	12.5	4.78	3.32834	6	1.92814	5	1.90124	4	0.761236	2
O75306	NADH dehydrogenase [ubiquinone] iron-sulfur protein 2, mitochondrial	NDUFS2	7	52.5	7.55	3.32405	6	7.99136	6	5.68114	6	2.75888	3
P11279	Lysosome-associated membrane glycoprotein 1	LAMP1	3	44.9	8.75	3.32364	4	6.25641	6	6.28751	6	7.24634	6
Q96PZ0	Pseudouridylate synthase 7 homolog	PUS7	9	75	6.37	3.32118	4	0.625218	2	1.7291	5	0.912113	2
A9Z1X7	Serine/arginine repetitive matrix protein 1	SRRM1	5	103.3	11.85	3.31897	6	5.50126	6	4.97581	5	10.7079	6
P05026	Sodium/potassium-transporting ATPase subunit beta-1	ATP1B1	6	35	8.53	3.31859	5	10.9457	6	8.26924	6	10.3648	6
O00159	Unconventional myosin-Ic	MYO1C	13	121.6	9.41	3.31212	4	4.22364	4	3.10455	2	2.58774	2
Q96PK6	RNA-binding protein 14	RBM14	12	69.4	9.67	3.31111	6	2.7307	6	3.04805	6	4.89658	6
Q9Y6C9	Mitochondrial carrier homolog 2	MTCH2	6	33.3	7.97	3.30447	4	5.46977	4	1.33945	3	1.06527	2
Q9H845	Complex I assembly factor ACAD9, mitochondrial	ACAD9	7	68.7	7.96	3.30445	6	5.43598	6	3.46883	6	1.52247	2
O75506	Heat shock factor-binding protein 1	HSBP1	4	8.5	4.36	3.30408	6	4.439	6	2.29962	4	7.19399	6
P00492	Hypoxanthine-guanine phosphoribosyltransferase	HPRT1	4	24.6	6.68	3.30104	6	4.19075	6	0.740551	2	2.49227	5
P60228	Eukaryotic translation initiation factor 3 subunit E	EIF3E	9	52.2	6.04	3.29924	6	3.77703	6	7.87295	6	3.36696	3
O75663	TIP41-like protein	TIPRL	7	31.4	5.91	3.28313	4	2.50732	6	3.22215	6	1.70076	3
Q9UIG0	Tyrosine-protein kinase BAZ1B	BAZ1B	11	170.8	8.48	3.27769	3	1.02759	2	1.83815	4	2.04724	5
Q05048	Cleavage stimulation factor subunit 1	CSTF1	6	48.3	6.58	3.26642	4	3.85652	4	2.73533	4	1.36931	2
A0A3B3ITW6	Kinesin-like protein KIF1A	KIF1A	7	201.1	5.52	3.25444	3	0.734399	2	0.297501	1	0	0
P10155	60 kDa SS-A/Ro ribonucleoprotein	RO60	6	60.6	8.03	3.25048	6	3.06048	6	2.87962	6	0.929094	3
A0A1W2PPZ5	Transcription elongation factor A protein 1	TCEA1	8	33.9	8.38	3.24132	6	3.40398	6	1.6748	5	3.76715	6
O15371	Eukaryotic translation initiation factor 3 subunit D	EIF3D	7	63.9	6.05	3.24054	4	1.66995	4	4.48637	6	2.30754	4
E9PFW3	AP-2 complex subunit mu	AP2M1	5	52.3	9.5	3.23814	4	3.49068	4	1.1836	2	1.21615	2
O00193	Small acidic protein	SMAP	2	20.3	4.72	3.23732	6	2.02658	6	2.03395	6	3.4179	6
Q8IX12	Cell division cycle and apoptosis regulator protein 1	CCAR1	9	132.7	5.76	3.21979	4	2.37261	5	2.53921	5	2.11797	5
Q8WZA9	Immunity-related GTPase family Q protein	IRGQ	8	62.7	4.88	3.19968	6	2.18952	6	3.85709	6	1.97139	5
A0A286YFF7	Palmitoyl-protein hydrolase 1	PPT1	5	37.1	6.52	3.19968	6	5.90804	6	2.51317	5	2.2778	5
A1L0T0	2-hydroxyacyl-CoA lyase 2	ILVBL	10	67.8	8.15	3.19717	4	4.75384	4	3.59949	4	3.97632	4
Q99614	Tetratricopeptide repeat protein 1	TTC1	3	33.5	4.84	3.19263	6	1.49096	6	2.752	6	4.57719	6
P62318	Small nuclear ribonucleoprotein Sm D3	SNRPD3	2	13.9	10.32	3.18365	6	3.86071	6	2.99949	6	1.74514	5
Q9BYD6	39S ribosomal protein L1, mitochondrial	MRPL1	10	36.9	8.78	3.17862	6	5.48007	6	2.6125	6	9.01366	5
Q9H0L4	Cleavage stimulation factor subunit 2 tau variant	CSTF2T	4	64.4	7.25	3.17414	6	4.05667	6	3.56894	6	1.5827	5
P20042	Eukaryotic translation initiation factor 2 subunit 2	EIF2S2	7	38.4	5.8	3.17013	6	1.98139	6	4.26976	6	5.86385	6
P52789	Hexokinase-2	HK2	9	102.3	6.05	3.16781	6	6.52393	6	6.04612	6	5.09094	6
P62310	U6 snRNA-associated Sm-like protein LSm3	LSM3	2	11.8	4.7	3.16348	6	2.55039	6	3.34522	6	4.71926	6
Q9UL26	Ras-related protein Rab-22A	RAB22A	7	21.8	8.15	3.16261	6	4.80638	6	4.04055	6	2.16252	3
Q96GA7	Serine dehydratase-like	SDSL	4	34.7	6.89	3.159	6	2.53433	6	4.22585	6	0.758952	2
E9PF82	Calcium/calmodulin-dependent protein kinase	CAMK2D	3	60	7.27	3.15054	4	3.80119	4	0.44305	2	0.457198	2
A0A494C0R8	Clustered mitochondria protein homolog	CLUH	9	150.4	6.11	3.15042	4	0.440257	2	0.446252	1	0.793958	3
Q13523	Serine/threonine-protein kinase PRP4 homolog	PRPF4B	5	116.9	10.26	3.14531	6	1.73339	5	3.13405	6	5.19344	6
Q96Q11	CCA tRNA nucleotidyltransferase 1, mitochondrial	TRNT1	6	50.1	8.1	3.13045	5	3.2732	6	1.32154	3	0.454914	2
Q9NUJ1	Palmitoyl-protein thioesterase ABHD10, mitochondrial	ABHD10	5	33.9	8.57	3.10512	6	5.37566	6	1.9831	5	0.605791	2
Q9Y333	U6 snRNA-associated Sm-like protein LSm2	LSM2	4	10.8	6.52	3.09844	5	5.50103	6	4.10285	6	0.301754	1
P02042	Hemoglobin subunit delta	HBD	2	16	8.05	3.09496	6	6.17695	6	2.08673	6	4.97452	6
P35270	Sepiapterin reductase	SPR	4	28	8.05	3.09135	5	3.32077	6	4.94838	6	2.60591	5
O14908	PDZ domain-containing protein GIPC1	GIPC1	10	36	6.28	3.0859	6	1.44251	5	3.4236	6	2.62027	5
P35249	Replication factor C subunit 4	RFC4	10	39.7	8.02	3.08438	5	2.23781	3	1.62774	4	7.00535	6
O43823	A-kinase anchor protein 8	AKAP8	4	76.1	5.15	3.0831	4	3.16799	6	3.75402	6	4.84487	6
Q9BPX5	Actin-related protein 2/3 complex subunit 5-like protein	ARPC5L	5	16.9	6.6	3.07798	5	1.8435	5	1.6416	5	3.35678	6
P12074	Cytochrome c oxidase subunit 6A1, mitochondrial	COX6A1	1	12.1	9.32	3.0627	6	3.60939	6	3.45579	6	3.60468	6
Q9Y3B7	39S ribosomal protein L11, mitochondrial	MRPL11	6	20.7	9.91	3.05244	5	4.4417	6	4.95232	6	5.58491	6
B0QY89	Eukaryotic translation initiation factor 3 subunit L	EIF3L	9	70.9	6.65	3.04489	4	0.880514	2	1.95479	4	0.912113	2
P62942	Peptidyl-prolyl cis-trans isomerase FKBP1A	FKBP1A	2	11.9	8.16	3.04198	6	2.24335	6	2.75792	5	1.62395	5
P43304	Glycerol-3-phosphate dehydrogenase, mitochondrial	GPD2	18	80.8	7.69	3.0356	4	5.23627	6	5.41253	6	2.73405	2
P04179	Superoxide dismutase [Mn], mitochondrial	SOD2	4	24.7	8.25	3.03463	6	2.63314	3	3.50177	6	3.60831	5
P19784	Casein kinase II subunit alpha'	CSNK2A2	5	41.2	8.56	3.0204	4	1.33462	3	1.08292	4	0	0
P56385	ATP synthase subunit e, mitochondrial	ATP5ME	2	7.9	9.35	3.01792	6	3.34215	6	2.91542	6	3.19976	6
P51114	Fragile X mental retardation syndrome-related protein 1	FXR1	6	69.7	6.15	3.01437	5	1.53341	4	1.99317	4	0.761236	2
Q9BZE4	Nucleolar GTP-binding protein 1	GTPBP4	7	73.9	9.5	3.00393	3	0.88147	2	0	0	0.301754	1
P43897	Elongation factor Ts, mitochondrial	TSFM	5	35.4	8.38	2.98096	4	2.60807	4	3.53231	5	1.51562	2
O00170	AH receptor-interacting protein	AIP	5	37.6	6.29	2.97836	6	2.58947	6	2.04958	4	0.808656	4
P23921	Ribonucleoside-diphosphate reductase large subunit	RRM1	7	90	7.15	2.9743	4	1.33972	3	0.14715	1	0.153161	1
O95218	Zinc finger Ran-binding domain-containing protein 2	ZRANB2	5	37.4	10.01	2.97384	6	2.36657	6	0.956976	2	1.69803	3
O60869	Endothelial differentiation-related factor 1	EDF1	3	16.4	9.95	2.97314	6	2.19193	6	1.32477	6	3.41177	6
Q7Z4V5	Hepatoma-derived growth factor-related protein 2	HDGFL2	5	74.3	7.49	2.94023	5	3.36213	6	3.75044	6	3.91464	6
Q9UKL0	REST corepressor 1	RCOR1	11	53.3	7.03	2.93774	5	4.5611	6	3.29847	6	9.88423	6
Q8NF37	Lysophosphatidylcholine acyltransferase 1	LPCAT1	4	59.1	6.02	2.92667	4	3.91099	5	8.82599	6	5.42538	6
P62304	Small nuclear ribonucleoprotein E	SNRPE	2	10.8	9.44	2.9245	6	4.15053	6	5.03163	6	1.95361	6
Q5SRQ6	Casein kinase II subunit beta	CSNK2B	5	26.9	5.96	2.92399	5	3.30662	6	2.30077	5	0.839171	4
H3BP20	Beta-hexosaminidase	HEXA	12	62	5.21	2.92232	6	13.8386	6	3.86406	6	1.97967	2
Q96EY1	DnaJ homolog subfamily A member 3, mitochondrial	DNAJA3	9	52.5	9.26	2.91083	4	3.00765	6	5.32967	6	2.19881	4
Q9BYD3	39S ribosomal protein L4, mitochondrial	MRPL4	8	34.9	9.72	2.91083	4	2.67991	3	3.31418	5	1.67335	2
O75436	Vacuolar protein sorting-associated protein 26A	VPS26A	6	38.1	6.57	2.90494	4	2.36903	3	1.50304	4	0.620489	3
O95777	U6 snRNA-associated Sm-like protein LSm8	LSM8	1	10.4	4.48	2.89965	6	3.15079	5	2.83884	6	2.47247	6
P51608	Methyl-CpG-binding protein 2	MECP2	5	52.4	9.95	2.89917	2	2.08145	3	3.24759	4	3.83177	5
Q96EY7	Pentatricopeptide repeat domain-containing protein 3, mitochondrial	PTCD3	7	78.5	6.42	2.89678	5	3.60784	6	2.79575	6	1.78496	4
Q9BQ39	ATP-dependent RNA helicase DDX50	DDX50	1	82.5	9.17	2.89629	5	2.43723	6	2.40957	5	2.83267	5
Q14435	Polypeptide N-acetylgalactosaminyltransferase 3	GALNT3	8	72.6	7.99	2.88921	4	2.88201	4	4.64837	5	2.13283	2
P46108	Adapter molecule crk	CRK	4	33.8	5.55	2.8887	6	2.30873	6	1.73571	5	0.608075	2
P42677	40S ribosomal protein S27	RPS27	1	9.5	9.45	2.88536	4	4.57282	4	3.62437	4	4.66981	6
Q96EK6	Glucosamine 6-phosphate N-acetyltransferase	GNPNAT1	2	20.7	7.99	2.87822	6	0.684805	2	0	0	0	0
Q8IYD1	Eukaryotic peptide chain release factor GTP-binding subunit ERF3B	GSPT2	1	68.8	5.43	2.87079	5	4.78838	5	9.25777	6	5.70809	6
Q86SX6	Glutaredoxin-related protein 5, mitochondrial	GLRX5	2	16.6	6.79	2.8678	5	3.80508	5	1.65855	6	4.58373	6
Q4VC31	Coiled-coil domain-containing protein 58	CCDC58	3	16.6	7.81	2.8655	5	2.61808	6	2.07562	6	3.53781	6
Q9BTZ2	Dehydrogenase/reductase SDR family member 4	DHRS4	4	29.5	8.56	2.86187	6	3.24523	6	3.64834	6	1.51562	2
Q9Y2Z0	Protein SGT1 homolog	SUGT1	4	41	5.16	2.85697	4	2.22276	5	1.84577	4	1.21615	2
Q96HS1	Serine/threonine-protein phosphatase PGAM5, mitochondrial	PGAM5	8	32	8.68	2.85253	6	2.46731	6	2.94618	6	2.32656	4
Q9H0A0	RNA cytidine acetyltransferase	NAT10	9	115.7	8.27	2.84825	3	2.05613	2	0.735748	1	0.306321	1
Q96C90	Protein phosphatase 1 regulatory subunit 14B	PPP1R14B	3	15.9	4.86	2.84499	6	2.86252	6	2.89315	6	3.38564	6
O43237	Cytoplasmic dynein 1 light intermediate chain 2	DYNC1LI2	6	54.1	6.38	2.83761	4	1.50603	4	1.97538	5	1.36931	2
Q00059	Transcription factor A, mitochondrial	TFAM	6	29.1	9.72	2.83181	5	3.43556	6	3.44559	6	4.33065	6
P13489	Ribonuclease inhibitor	RNH1	5	49.9	4.82	2.82856	4	3.1314	5	2.51378	6	1.561	4
Q9NTZ6	RNA-binding protein 12	RBM12	10	97.3	8.63	2.82681	4	1.74769	6	2.56583	5	1.09139	4
Q8IXM3	39S ribosomal protein L41, mitochondrial	MRPL41	5	15.4	9.57	2.8136	4	3.52635	6	4.38778	6	8.41064	6
P11233	Ras-related protein Ral-A	RALA	3	23.6	7.11	2.8113	6	4.5087	6	4.59039	6	3.70503	5
Q9NVP1	ATP-dependent RNA helicase DDX18	DDX18	6	75.4	9.5	2.80857	4	1.92752	3	1.22039	4	2.967	4
Q9UFN0	Protein NipSnap homolog 3A	NIPSNAP3A	6	28.4	9.16	2.79974	6	1.93199	6	0.444651	2	0.153161	1
Q9Y3D9	28S ribosomal protein S23, mitochondrial	MRPS23	8	21.8	8.9	2.79711	6	2.89364	6	2.64885	6	6.89821	6
P21266	Glutathione S-transferase Mu 3	GSTM3	5	26.5	5.54	2.79386	4	1.35335	2	1.84521	3	0	0
Q9NX55	Huntingtin-interacting protein K	HYPK	5	14.7	4.93	2.79202	6	1.49125	6	2.86137	6	4.50811	6
O94925	Glutaminase kidney isoform, mitochondrial	GLS	4	73.4	7.77	2.79023	4	0	0	0	0	0	0
P31153	S-adenosylmethionine synthase isoform type-2	MAT2A	4	43.6	6.48	2.77851	6	1.44156	5	2.03395	6	1.24227	4
O95394	Phosphoacetylglucosamine mutase	PGM3	5	59.8	6.25	2.77264	4	1.79892	3	0.912589	3	0.608075	2
O00233	26S proteasome non-ATPase regulatory subunit 9	PSMD9	3	24.7	6.95	2.7688	4	1.9174	5	1.25852	3	4.02692	5
P15374	Ubiquitin carboxyl-terminal hydrolase isozyme L3	UCHL3	4	26.2	4.92	2.76145	5	4.29482	6	2.51378	6	2.43033	6
E7EW20	Unconventional myosin-6	MYO6	11	149.8	8.51	2.75603	3	3.01187	4	3.1345	4	2.58546	2
Q14165	Malectin	MLEC	5	32.2	5.41	2.75265	4	3.89304	4	0.890903	2	1.06071	2
Q13572	Inositol-tetrakisphosphate 1-kinase	ITPK1	4	45.6	6.16	2.75194	6	0.976539	4	1.7248	6	0.636477	4
Q9BRP8	Partner of Y14 and mago	PYM1	7	22.6	9.45	2.74795	4	1.19711	5	2.75612	6	6.03478	6
Q9UBQ5	Eukaryotic translation initiation factor 3 subunit K	EIF3K	2	25	4.93	2.74722	6	2.12425	6	2.45974	6	3.02252	6
Q56VL3	OCIA domain-containing protein 2	OCIAD2	2	16.9	9.03	2.74722	6	4.28898	6	3.36569	6	1.36931	2
Q99757	Thioredoxin, mitochondrial	TXN2	3	18.4	8.29	2.74454	5	2.45513	5	2.47458	5	3.78324	5
E5RJR5	S-phase kinase-associated protein 1	SKP1	5	18.7	4.7	2.73146	6	2.89616	6	2.312	6	5.82474	6
Q08752	Peptidyl-prolyl cis-trans isomerase D	PPID	9	40.7	7.21	2.73122	6	2.47334	5	2.62575	6	5.28196	6
Q13423	NAD(P) transhydrogenase, mitochondrial	NNT	9	113.8	8.09	2.73015	4	2.2032	2	0.14715	1	0.153161	1
H3BQK0	RNA helicase	DDX19B	10	54.5	7.87	2.72793	4	1.39637	4	2.45247	5	1.05842	2
O75534	Cold shock domain-containing protein E1	CSDE1	7	88.8	6.25	2.71121	4	2.07559	4	2.3391	4	1.21387	2
P48147	Prolyl endopeptidase	PREP	7	80.6	5.86	2.70795	4	1.17466	2	0.73895	2	1.21387	2
O95373	Importin-7	IPO7	10	119.4	4.82	2.67095	5	3.63303	6	5.80664	6	5.04321	6
P09960	Leukotriene A-4 hydrolase	LTA4H	9	69.2	6.18	2.66283	4	2.73704	4	2.56118	4	0.452631	1
Q15428	Splicing factor 3A subunit 2	SF3A2	4	49.2	9.64	2.66283	4	1.21188	4	1.05704	3	0	0
Q9NP72	Ras-related protein Rab-18	RAB18	7	23	5.24	2.65541	4	1.45095	4	2.54976	5	0.912113	2
Q06210	Glutamine--fructose-6-phosphate aminotransferase [isomerizing] 1	GFPT1	8	78.8	7.11	2.65366	4	2.36855	3	2.85024	4	1.85466	3
P62306	Small nuclear ribonucleoprotein F	SNRPF	3	9.7	4.67	2.64897	6	2.7397	6	1.17602	6	1.39543	4
Q6UW68	Transmembrane protein 205	TMEM205	3	21.2	8.62	2.64033	4	3.37874	4	1.96989	4	2.27492	5
O00194	Ras-related protein Rab-27B	RAB27B	4	24.6	5.52	2.63423	5	4.2561	6	2.45211	5	1.08126	3
P61081	NEDD8-conjugating enzyme Ubc12	UBE2M	6	20.9	7.69	2.62688	5	1.8704	5	3.45093	6	0.932668	2
Q96EP5	DAZ-associated protein 1	DAZAP1	3	43.4	8.56	2.62681	6	3.41533	6	3.28215	6	1.46141	6
O60749	Sorting nexin-2	SNX2	6	58.4	5.12	2.62591	5	3.18097	6	2.08825	6	3.39281	6
O95716	Ras-related protein Rab-3D	RAB3D	5	24.3	4.93	2.62559	6	2.98207	5	2.35093	6	1.11041	4
O43488	Aflatoxin B1 aldehyde reductase member 2	AKR7A2	4	39.6	7.17	2.61927	6	2.81649	6	1.66155	5	1.21615	2
O43252	Bifunctional 3'-phosphoadenosine 5'-phosphosulfate synthase 1	PAPSS1	5	70.8	6.86	2.60691	4	1.17513	2	0.887701	2	0	0
Q09161	Nuclear cap-binding protein subunit 1	NCBP1	3	91.8	6.43	2.59411	5	1.40499	4	1.24258	4	0.761236	2
P36543	V-type proton ATPase subunit E 1	ATP6V1E1	5	26.1	8	2.5912	6	2.16768	5	3.71894	6	5.67008	6
Q9NRR5	Ubiquilin-4	UBQLN4	4	63.8	5.22	2.58835	6	1.40202	6	2.31098	6	4.43075	6
P19623	Spermidine synthase	SRM	5	33.8	5.49	2.58394	4	1.52401	4	1.90927	5	0.610359	2
A0A6Q8PFE6	Polypyrimidine tract-binding protein 2	PTBP2	2	58.4	8.92	2.58239	6	1.8771	6	2.39587	6	2.25904	5
O75439	Mitochondrial-processing peptidase subunit beta	PMPCB	7	54.3	6.83	2.57884	6	2.45452	5	1.32317	6	0.608075	2
Q6FI81	Anamorsin	CIAPIN1	5	33.6	5.62	2.57663	5	2.04848	4	2.27468	4	3.58497	4
O43765	Small glutamine-rich tetratricopeptide repeat-containing protein alpha	SGTA	6	34	4.87	2.56313	3	1.54203	3	1.15601	2	2.98191	6
P21281	V-type proton ATPase subunit B, brain isoform	ATP6V1B2	5	56.5	5.81	2.56057	4	0.146593	1	0.2959	2	0.459482	1
Q13907	Isopentenyl-diphosphate Delta-isomerase 1	IDI1	3	26.3	6.34	2.54524	5	0.96455	5	2.41131	5	0.912113	2
Q9Y6E0	Serine/threonine-protein kinase 24	STK24	5	49.3	5.69	2.54175	5	2.14226	4	2.69876	5	4.06644	4
O00203	AP-3 complex subunit beta-1	AP3B1	5	121.2	6.04	2.53556	4	1.50536	3	3.34354	6	1.22628	3
A0A590UJ43	Casein kinase I isoform alpha	CSNK1A1	7	48.5	9.55	2.53556	4	1.17513	2	3.26804	5	1.06527	2
Q8WUY1	Protein THEM6	THEM6	7	23.9	9.55	2.51469	4	4.0367	6	4.09803	6	1.87119	4
O00754	Lysosomal alpha-mannosidase	MAN2B1	15	113.7	7.28	2.50964	6	7.99533	6	1.95201	6	3.05498	5
Q9UDW1	Cytochrome b-c1 complex subunit 9	UQCR10	2	7.3	9.47	2.50749	6	3.23798	6	3.41872	6	2.22493	6
Q9Y305	Acyl-coenzyme A thioesterase 9, mitochondrial	ACOT9	8	49.9	8.6	2.49623	4	1.17418	2	0.899598	3	0.304038	2
P05556	Integrin beta-1	ITGB1	9	88.4	5.39	2.48878	6	3.56879	6	3.44335	5	8.16721	6
A0A0G2JK23	BCL2-associated athanogene 6	BAG6	10	119.3	5.6	2.48757	5	1.94672	5	2.68526	5	4.06835	4
P40222	Alpha-taxilin	TXLNA	8	61.9	6.52	2.48647	5	3.35573	5	3.57724	5	8.52188	6
A0A6Q8PH20	Calpain inhibitor	CAST	8	81	5.1	2.4857	5	1.80904	5	4.23099	6	7.65775	6
Q12849	G-rich sequence factor 1	GRSF1	7	53.1	6.19	2.48003	5	2.51605	6	3.97472	6	1.74917	5
G3V5T9	Cyclin-dependent kinase 2	CDK2	6	39.2	8.62	2.47728	6	2.86836	5	3.79475	6	1.58845	4
Q92973	Transportin-1	TNPO1	5	102.3	4.98	2.47122	4	3.2491	5	3.99456	6	1.45094	4
J3QLS3	28S ribosomal protein S7, mitochondrial	MRPS7	6	31.7	9.86	2.46777	5	1.37511	5	1.57765	6	0.352748	2
Q7L576	Cytoplasmic FMR1-interacting protein 1	CYFIP1	10	145.1	6.9	2.46455	4	1.9458	4	1.49275	3	1.37388	2
Q7Z434	Mitochondrial antiviral-signaling protein	MAVS	7	56.5	5.52	2.45588	6	3.62499	5	2.94748	5	8.90949	6
Q49B96	Cytochrome c oxidase assembly protein COX19	COX19	2	10.4	8.72	2.45407	4	1.83087	4	1.84505	4	2.10691	4
Q86UE4	Protein LYRIC	MTDH	8	63.8	9.32	2.4469	6	2.89845	5	1.52299	3	4.73822	4
E9PSI1	Transmembrane 9 superfamily member	TM9SF1	2	92.3	6.23	2.44563	6	2.31995	6	0	0	1.74167	5
O76031	ATP-dependent Clp protease ATP-binding subunit clpX-like, mitochondrial	CLPX	10	69.2	7.58	2.44036	5	3.00303	6	3.19517	6	5.34903	6
P52294	Importin subunit alpha-5	KPNA1	2	60.2	5.01	2.43916	6	1.8911	4	2.19554	5	1.31357	4
P02647	Apolipoprotein A-I	APOA1	2	30.8	5.76	2.42943	3	0.973275	2	0	0	1.05346	4
P13674	Prolyl 4-hydroxylase subunit alpha-1	P4HA1	15	61	6.01	2.41294	4	5.95391	6	2.71704	6	7.43671	6
Q9H490	Phosphatidylinositol glycan anchor biosynthesis class U protein	PIGU	1	50	7.72	2.40816	4	2.38606	4	1.4779	2	1.56586	4
Q9P0J0	NADH dehydrogenase [ubiquinone] 1 alpha subcomplex subunit 13	NDUFA13	6	16.7	8.43	2.38869	5	3.22298	6	2.68908	6	0.761236	2
P17096	High mobility group protein HMG-I/HMG-Y	HMGA1	4	11.7	10.32	2.38697	4	2.43407	6	1.76942	6	6.69552	6
G3V325	ATP5MF-PTCD1 readthrough	ATP5MF-PTCD1	2	84.1	8.72	2.37864	5	2.66591	6	2.28879	6	2.07405	6
Q96CS3	FAS-associated factor 2	FAF2	6	52.6	5.62	2.35487	4	2.34438	5	3.63739	6	1.88103	4
Q1KMD3	Heterogeneous nuclear ribonucleoprotein U-like protein 2	HNRNPUL2	13	85.1	4.91	2.35475	4	2.99358	4	1.34105	3	3.1086	4
F8VXC8	SWI/SNF complex subunit SMARCC2	SMARCC2	9	136.1	5.71	2.35363	5	2.95453	6	1.72201	4	1.12079	4
A0A6Q8PH91	ADP-ribose glycohydrolase MACROD1	MACROD1	2	36.4	9.51	2.34774	5	4.01527	6	0	0	0.524927	2
P33240	Cleavage stimulation factor subunit 2	CSTF2	3	60.9	6.83	2.34772	5	2.06732	5	2.64741	6	2.0617	6
Q9BWJ5	Splicing factor 3B subunit 5	SF3B5	2	10.1	6.35	2.3423	6	3.11329	6	3.47773	6	3.7123	6
G3V4T6	Maleylacetoacetate isomerase	GSTZ1	4	24.2	7.18	2.33831	5	4.62432	6	1.77176	4	0.304038	2
O95470	Sphingosine-1-phosphate lyase 1	SGPL1	5	63.5	9.16	2.33653	3	1.07728	3	1.35564	3	1.06527	2
O95864	Acyl-CoA 6-desaturase	FADS2	5	52.2	8.82	2.33225	3	0.880992	2	0.737349	2	0.912113	2
Q14203	Dynactin subunit 1	DCTN1	11	141.6	5.81	2.32887	4	1.73599	5	2.88222	4	2.3281	4
P55265	Double-stranded RNA-specific adenosine deaminase	ADAR	10	136	8.65	2.32396	4	1.94628	4	1.35294	3	2.66872	5
O94776	Metastasis-associated protein MTA2	MTA2	7	75	9.66	2.3222	4	0.587328	2	0.740551	2	0.150877	1
O43290	U4/U6.U5 tri-snRNP-associated protein 1	SART1	9	90.2	6.13	2.31481	5	2.55328	6	2.19266	6	4.07011	6
P54725	UV excision repair protein RAD23 homolog A	RAD23A	2	39.6	4.58	2.3117	6	0.489474	3	0.987814	4	0.624063	3
O60684	Importin subunit alpha-7	KPNA6	1	60	4.98	2.30416	6	2.08402	4	1.79263	5	1.31357	4
P51151	Ras-related protein Rab-9A	RAB9A	3	22.8	5.47	2.30289	6	1.33155	3	1.42021	5	0.635483	2
P35658	Nuclear pore complex protein Nup214	NUP214	10	213.5	7.47	2.2997	2	0	0	0	0	2.97365	4
Q9Y696	Chloride intracellular channel protein 4	CLIC4	6	28.8	5.59	2.28708	5	1.86736	4	1.49793	3	0.690502	3
Q8TEX9	Importin-4	IPO4	3	118.6	4.96	2.27335	4	1.88518	5	3.15727	6	2.37095	5
Q2TAY7	WD40 repeat-containing protein SMU1	SMU1	5	57.5	7.18	2.25915	4	2.25889	4	1.07164	4	2.13343	6
P08397	Porphobilinogen deaminase	HMBS	4	39.3	7.18	2.25898	5	1.34659	4	2.97013	5	0.777223	3
Q8NFF5	FAD synthase	FLAD1	7	65.2	6.93	2.25085	4	0.91822	4	2.61853	6	0.454914	2
Q3KQV9	UDP-N-acetylhexosamine pyrophosphorylase-like protein 1	UAP1L1	5	57	6.32	2.25085	4	3.47458	6	3.92754	6	1.22757	3
Q9H3P7	Golgi resident protein GCP60	ACBD3	4	60.6	5.06	2.24998	4	1.02759	2	2.00507	4	1.63151	3
Q9NRF8	CTP synthase 2	CTPS2	7	65.6	6.9	2.24922	4	1.94695	3	3.17362	5	1.97967	2
Q96A26	Protein FAM162A	FAM162A	5	17.3	9.77	2.24835	4	5.52054	6	1.0481	3	7.70878	6
Q9HD33	39S ribosomal protein L47, mitochondrial	MRPL47	6	29.4	10.37	2.23643	5	5.24128	6	4.62886	6	4.1436	6
H0YJ66	Dehydrogenase/reductase SDR family member 7 (Fragment)	DHRS7	2	44.8	9.03	2.23013	5	4.24537	6	1.82286	5	2.01135	3
Q8N1F7	Nuclear pore complex protein Nup93	NUP93	10	93.4	5.72	2.2266	4	2.40548	4	1.4898	3	1.58617	4
P82650	28S ribosomal protein S22, mitochondrial	MRPS22	7	41.3	7.9	2.22373	5	4.51793	6	4.2561	6	1.21843	2
Q9H8Y8	Golgi reassembly-stacking protein 2	GORASP2	4	47.1	4.82	2.22261	6	1.53033	5	4.59916	6	2.4976	6
Q9NVI7	ATPase family AAA domain-containing protein 3A	ATAD3A	4	71.3	8.98	2.22117	5	5.39285	6	3.33141	6	2.37686	6
Q96E11	Ribosome-recycling factor, mitochondrial	MRRF	6	29.3	9.79	2.2194	6	2.8747	6	2.80841	6	6.21349	6
Q6NVY1	3-hydroxyisobutyryl-CoA hydrolase, mitochondrial	HIBCH	5	43.5	8.19	2.21882	5	2.33724	4	1.22748	3	0.632903	2
Q99598	Translin-associated protein X	TSNAX	7	33.1	6.55	2.21344	6	1.97812	5	2.74501	6	7.76404	6
A0A6Q8PFY7	Protein TFG	TFG	5	44.2	5.12	2.21181	6	1.37204	5	2.14156	6	2.64847	6
O75569	Interferon-inducible double-stranded RNA-dependent protein kinase activator A	PRKRA	6	34.4	8.41	2.21164	4	2.65957	6	1.41574	5	0.454914	2
O75844	CAAX prenyl protease 1 homolog	ZMPSTE24	3	54.8	7.49	2.21077	4	1.17561	2	0.591801	2	0	0
Q9NXG2	THUMP domain-containing protein 1	THUMPD1	4	39.3	7.88	2.20947	6	2.71758	5	1.01276	3	4.20286	5
P46778	60S ribosomal protein L21	RPL21	2	18.6	10.49	2.2041	4	1.33953	3	1.344	3	1.21615	2
P36404	ADP-ribosylation factor-like protein 2	ARL2	4	20.9	6.34	2.19202	6	1.03205	5	1.96927	6	0.304038	2
P08579	U2 small nuclear ribonucleoprotein B''	SNRPB2	3	25.5	9.72	2.19058	6	2.38774	6	2.28683	6	3.23634	6
O95758	Polypyrimidine tract-binding protein 3	PTBP3	1	59.7	9.04	2.18987	6	3.21729	6	1.08292	4	1.5058	6
Q8N4Q1	Mitochondrial intermembrane space import and assembly protein 40	CHCHD4	1	16	4.31	2.18304	6	1.89875	5	1.03925	3	2.38126	6
P51970	NADH dehydrogenase [ubiquinone] 1 alpha subcomplex subunit 8	NDUFA8	3	20.1	7.65	2.18304	6	2.95064	6	2.32825	6	3.58348	6
P78417	Glutathione S-transferase omega-1	GSTO1	7	27.5	6.6	2.17601	6	2.92084	6	2.4578	6	5.48099	6
P63172	Dynein light chain Tctex-type 1	DYNLT1	1	12.4	5.08	2.16796	5	1.27213	3	1.76024	4	0.608075	2
C9JEJ2	Choline-phosphate cytidylyltransferase A	PCYT1A	6	43.2	8.5	2.15966	6	1.93735	6	1.15408	5	2.45662	4
O15327	Inositol polyphosphate 4-phosphatase type II	INPP4B	11	104.7	6.27	2.15274	4	4.68853	6	2.81559	5	1.5689	4
J3KQJ1	Inactive C-alpha-formylglycine-generating enzyme 2	SUMF2	7	35.9	9.19	2.09916	5	4.42561	6	2.47708	6	6.17554	6
P13995	Bifunctional methylenetetrahydrofolate dehydrogenase/cyclohydrolase, mitochondrial	MTHFD2	7	37.9	8.73	2.09884	5	1.60024	5	2.18242	5	0.502335	3
Q96KG9	N-terminal kinase-like protein	SCYL1	6	89.6	6.3	2.09682	4	3.84102	5	1.21741	4	1.21615	2
P62714	Serine/threonine-protein phosphatase 2A catalytic subunit beta isoform	PPP2CB	2	35.6	5.43	2.09464	6	1.41428	4	1.92796	6	0.758952	2
Q08257	Quinone oxidoreductase	CRYZ	2	35.2	8.44	2.08075	5	2.22945	5	1.57206	3	0.610359	2
Q8WWM7	Ataxin-2-like protein	ATXN2L	12	113.3	8.59	2.07792	6	0.606089	3	3.74734	6	4.48641	6
P61457	Pterin-4-alpha-carbinolamine dehydratase	PCBD1	5	12	6.8	2.06926	6	2.63684	5	4.97319	6	9.03809	6
Q6P2E9	Enhancer of mRNA-decapping protein 4	EDC4	7	151.6	5.86	2.06678	4	2.49488	6	1.4736	5	4.54102	6
P61586	Transforming protein RhoA	RHOA	3	21.8	6.1	2.06192	6	2.40602	6	1.80695	4	1.76158	5
A0A1B0GVF3	Carnitine O-palmitoyltransferase 2, mitochondrial	CPT2	15	75.2	8.5	2.06102	5	8.73953	6	4.90943	6	1.82879	2
P55317	Hepatocyte nuclear factor 3-alpha	FOXA1	1	49.1	8.82	2.05703	4	2.63285	6	2.24926	6	2.65379	6
Q14789	Golgin subfamily B member 1	GOLGB1	13	375.8	5	2.05185	5	1.63481	3	2.19673	5	0.789638	4
A0A6Q8PHA2	Inverted formin-2	INF2	9	139	5.57	2.05095	3	2.75931	6	3.66761	6	3.26831	6
Q9UK41	Vacuolar protein sorting-associated protein 28 homolog	VPS28	2	25.4	5.54	2.04735	6	1.88842	5	1.535	5	1.92581	5
Q9BVC6	Transmembrane protein 109	TMEM109	2	26.2	10.48	2.04088	6	5.29484	5	3.06717	5	5.95813	6
I3L1Y9	FLYWCH family member 2	FLYWCH2	5	15.6	10.21	2.04068	6	4.50028	6	2.35372	6	4.1664	6
Q9NWH9	SAFB-like transcription modulator	SLTM	7	117.1	7.87	2.04051	5	1.62588	4	2.74437	5	1.86643	6
Q6GMV3	Putative peptidyl-tRNA hydrolase PTRHD1	PTRHD1	2	15.8	9.1	2.04032	5	0.728727	3	0.869747	3	0	0
Q9UMX5	Neudesin	NENF	7	18.8	5.69	2.04013	5	3.6116	5	9.89461	6	14.0144	6
A0A2R8Y5P7	Histidine--tRNA ligase	HARS2	1	57.5	8.02	2.03064	6	1.53033	5	2.07472	5	0.789926	3
Q9BX68	Histidine triad nucleotide-binding protein 2, mitochondrial	HINT2	3	17.2	9.16	2.02417	6	2.69987	6	3.34519	6	1.80855	6
P28072	Proteasome subunit beta type-6	PSMB6	3	25.3	4.92	2.00122	4	0.440735	2	1.60885	4	0.914396	2
Q9BS40	Latexin	LXN	3	25.7	5.78	1.99706	4	2.00246	4	0.294299	1	0.301754	1
O75822	Eukaryotic translation initiation factor 3 subunit J	EIF3J	5	29	4.83	1.99661	3	0.361348	2	0.402903	1	1.75462	4
P53367	Arfaptin-1	ARFIP1	9	41.7	6.7	1.98782	3	4.33259	6	1.19188	4	6.63645	4
F8VVM2	Phosphate carrier protein, mitochondrial	SLC25A3	4	36.1	9.26	1.98538	4	3.19444	4	3.05448	6	2.0819	6
A0A494C165	Xaa-Pro dipeptidase (Fragment)	PEPD	4	57.7	6.52	1.98035	4	1.02854	2	0.446252	1	0.150877	1
A0A3B3ISG5	Insulin-degrading enzyme	IDE	8	117.9	6.92	1.97872	4	0.808377	3	2.91341	5	1.21615	2
Q96AB3	Isochorismatase domain-containing protein 2	ISOC2	5	22.3	7.77	1.9703	4	1.58019	4	0.2959	2	0.150877	1
A4D1S0	Killer cell lectin-like receptor subfamily G member 2	KLRG2	2	42.8	5.87	1.96779	4	0.955926	3	0.750847	3	1.20047	4
H0YIV9	Uncharacterized protein (Fragment)	GATC	4	18.7	5.73	1.96415	5	1.95908	6	2.85209	6	2.86283	6
Q9Y221	60S ribosome subunit biogenesis protein NIP7 homolog	NIP7	3	20.4	8.51	1.96347	5	0.917742	4	0.615341	4	0.454914	2
Q8TC12	Retinol dehydrogenase 11	RDH11	4	35.4	8.82	1.9561	4	2.12963	4	2.06355	4	1.06299	2
Q9BTY7	Protein HGH1 homolog	HGH1	7	42.1	4.81	1.95102	5	2.28293	5	2.6226	6	4.00841	6
O60493	Sorting nexin-3	SNX3	5	18.8	8.66	1.94528	4	3.77102	5	1.75241	3	0.638514	2
P84090	Enhancer of rudimentary homolog	ERH	2	12.3	5.92	1.94508	4	2.74602	6	2.10953	5	3.35321	6
O95881	Thioredoxin domain-containing protein 12	TXNDC12	3	19.2	5.4	1.94313	5	1.14856	5	0.656476	4	1.37826	6
Q9BYJ9	YTH domain-containing family protein 1	YTHDF1	2	60.8	8.79	1.94114	4	1.24911	4	1.23068	4	0.301754	1
Q9Y5M8	Signal recognition particle receptor subunit beta	SRPRB	5	29.7	9.04	1.93521	6	2.03921	4	2.82293	6	0.608075	2
Q96GC5	39S ribosomal protein L48, mitochondrial	MRPL48	3	23.9	8.98	1.93452	5	2.63267	6	2.02205	6	0.452631	1
O75937	DnaJ homolog subfamily C member 8	DNAJC8	6	29.8	9.06	1.93073	5	0.770965	3	0.764092	4	1.96567	5
P26440	Isovaleryl-CoA dehydrogenase, mitochondrial	IVD	6	46.6	8.05	1.92925	5	0.896489	4	1.21843	6	0.610359	2
P20933	N(4)-(beta-N-acetylglucosaminyl)-L-asparaginase	AGA	1	37.2	6.28	1.92728	6	2.488	6	1.76917	6	1.67569	6
Q15738	Sterol-4-alpha-carboxylate 3-dehydrogenase, decarboxylating	NSDHL	5	41.9	8.06	1.92728	6	1.39618	4	2.69068	6	1.21387	2
Q96M27	Protein PRRC1	PRRC1	6	46.7	5.83	1.92655	4	1.75074	2	4.65654	6	6.10469	6
Q9NT62	Ubiquitin-like-conjugating enzyme ATG3	ATG3	3	35.8	4.74	1.91956	6	2.77377	6	2.33145	6	2.01299	6
Q9BS26	Endoplasmic reticulum resident protein 44	ERP44	6	46.9	5.26	1.91956	6	2.33553	6	2.87141	6	2.54327	6
P23381	Tryptophan--tRNA ligase, cytoplasmic	WARS1	2	53.1	6.23	1.91956	6	1.54017	6	1.32452	6	0.620489	3
Q8NBX0	Saccharopine dehydrogenase-like oxidoreductase	SCCPDH	5	47.1	9.14	1.91513	4	2.51437	3	0.615088	2	0.301754	1
P15927	Replication protein A 32 kDa subunit	RPA2	2	29.2	6.15	1.91337	5	1.28867	5	1.09945	4	0.150877	1
Q5JTJ3	Cytochrome c oxidase assembly factor 6 homolog	COA6	1	14.1	8.25	1.91166	5	1.34082	4	2.03395	6	2.67787	6
Q4G0N4	NAD kinase 2, mitochondrial	NADK2	6	49.4	8.18	1.91144	6	2.14494	6	1.76942	6	0.608075	2
Q9HA64	Ketosamine-3-kinase	FN3KRP	6	34.4	7.33	1.91127	6	2.25041	5	0.444651	2	0.153161	1
A0A669KB53	Signal transducer and activator of transcription	STAT1	6	91.1	6.14	1.90935	3	0.771921	2	0.616689	3	0	0
J3KN16	Proteasome adapter and scaffold protein ECM29	ECPAS	6	223.6	8.75	1.90596	3	0.488996	2	0	0	1.06756	2
Q9H0P0	Cytosolic 5'-nucleotidase 3A	NT5C3A	10	37.9	7.12	1.90373	4	3.50768	5	2.11901	6	3.95479	6
Q9H444	Charged multivesicular body protein 4b	CHMP4B	2	24.9	4.82	1.90317	6	1.97505	5	2.15354	6	4.42696	6
A0A494C1L5	Lipopolysaccharide-responsive and beige-like anchor protein	LRBA	14	317.6	5.57	1.90018	3	3.17759	4	2.39074	4	4.4875	6
Q9UN37	Vacuolar protein sorting-associated protein 4A	VPS4A	3	48.9	7.8	1.89531	6	2.98546	6	2.75088	6	4.25599	6
P13645	Keratin, type I cytoskeletal 10	KRT10	10	58.8	5.21	1.8915	5	7.97719	3	1.11114	4	1.19109	5
A0MZ66	Shootin-1	SHTN1	5	71.6	5.33	1.88684	5	2.28652	5	1.93851	6	3.06212	6
Q96GG9	DCN1-like protein 1	DCUN1D1	4	30.1	5.34	1.88213	6	1.76319	6	1.37882	6	0.656031	3
P09669	Cytochrome c oxidase subunit 6C	COX6C	3	8.8	10.39	1.8751	4	1.36294	5	1.82024	6	2.34239	6
Q16222	UDP-N-acetylhexosamine pyrophosphorylase	UAP1	3	58.7	6.33	1.8747	4	1.39552	4	1.22199	4	0.756668	2
A0A087WV05	Uncharacterized protein	MYCBP	4	12.7	6.02	1.86804	4	2.96903	5	3.65708	5	6.37265	6
A0A1W2PNV4	Uncharacterized protein	ARPC1B	3	75.8	8.59	1.85473	4	0.439779	1	1.03325	2	0	0
P49406	39S ribosomal protein L19, mitochondrial	MRPL19	4	33.5	9.5	1.85133	4	1.06463	3	1.72837	5	0.454914	2
Q9GZT8	NIF3-like protein 1	NIF3L1	4	41.9	6.65	1.84751	5	0.719625	4	1.79731	5	0.610359	2
P40123	Adenylyl cyclase-associated protein 2	CAP2	4	52.8	6.37	1.84466	4	0.919176	3	0.307797	2	0	0
Q96EL3	39S ribosomal protein L53, mitochondrial	MRPL53	1	12.1	8.76	1.84466	4	1.35866	3	3.29216	6	0.923533	3
Q9Y606	tRNA pseudouridine synthase A	PUS1	5	47.4	8.41	1.84215	4	0.917558	3	0.148751	1	0.454914	2
A0A0A0MTI1	Delta(24)-sterol reductase	DHCR24	3	61.4	8.13	1.83888	4	2.19731	5	1.54008	4	1.26258	4
A0A2R8Y5Q8	Tubulin-folding cofactor E	TBCE	5	61.8	6.24	1.83134	4	0.82899	4	2.0597	5	0.690043	4
Q9BQ61	Telomerase RNA component interacting RNase	TRIR	3	18.4	9.44	1.82795	4	1.96633	5	0.777337	3	3.51879	6
Q15404	Ras suppressor protein 1	RSU1	7	31.5	8.65	1.82666	4	1.27101	4	1.67953	4	4.01159	4
Q6XQN6	Nicotinate phosphoribosyltransferase	NAPRT	7	57.5	5.68	1.82632	4	2.6813	5	2.23601	6	0.624063	3
A0A087X020	Ribosome maturation protein SBDS	SBDS	4	28.8	8.75	1.82544	4	2.73681	5	2.13877	5	0.608075	2
P30419	Glycylpeptide N-tetradecanoyltransferase 1	NMT1	5	56.8	7.8	1.82293	4	0.458724	2	1.04515	3	0.758952	2
O95782	AP-2 complex subunit alpha-1	AP2A1	5	107.5	7.03	1.82041	4	1.61587	2	0.591801	2	1.06299	2
O14776	Transcription elongation regulator 1	TCERG1	15	123.8	8.65	1.81929	5	1.1793	5	0.854979	4	4.22448	6
O60547	GDP-mannose 4,6 dehydratase	GMDS	3	41.9	7.31	1.8179	4	1.37694	4	0.774135	3	0.459482	1
P19525	Interferon-induced, double-stranded RNA-activated protein kinase	EIF2AK2	4	62.1	8.4	1.81124	4	1.39618	4	2.19956	4	0.608075	2
B1ANH2	Guanylate kinase (Fragment)	GUK1	5	27.6	5.64	1.80742	6	2.37641	6	7.14094	6	4.78365	6
Q6P1M0	Long-chain fatty acid transport protein 4	SLC27A4	6	72	8.47	1.80708	3	2.49591	2	0.593402	2	0.304038	2
Q15942	Zyxin	ZYX	6	61.2	6.67	1.80528	5	1.18201	4	1.46155	4	2.34163	5
C9JJ19	28S ribosomal protein S34, mitochondrial	MRPS34	6	26.3	9.89	1.80491	6	2.60239	6	1.78107	6	1.69471	6
Q9UKD2	mRNA turnover protein 4 homolog	MRTO4	5	27.5	8.29	1.79862	5	1.08376	4	0.977518	4	0.150877	1
P63151	Serine/threonine-protein phosphatase 2A 55 kDa regulatory subunit B alpha isoform	PPP2R2A	7	51.7	6.2	1.79791	4	1.80035	3	0.762744	3	0.452631	1
P82909	28S ribosomal protein S36, mitochondrial	MRPS36	4	11.5	9.99	1.79356	4	2.79845	6	2.34014	6	4.1755	6
P22830	Ferrochelatase, mitochondrial	FECH	4	47.8	8.73	1.79289	3	1.63338	3	0.843413	3	0	0
O75368	SH3 domain-binding glutamic acid-rich-like protein	SH3BGRL	3	12.8	5.25	1.79159	6	2.04164	5	0.550384	3	1.37651	6
Q9Y2Q9	28S ribosomal protein S28, mitochondrial	MRPS28	4	20.8	9.1	1.79071	6	1.64647	6	1.41861	6	0.618205	2
Q96GQ7	Probable ATP-dependent RNA helicase DDX27	DDX27	8	89.8	9.28	1.79037	3	0.587806	2	0	0	0	0
Q14257	Reticulocalbin-2	RCN2	5	36.9	4.4	1.78205	6	1.5371	6	3.06282	6	5.86203	6
O15511	Actin-related protein 2/3 complex subunit 5	ARPC5	2	16.3	5.67	1.7747	6	1.78184	5	1.59016	5	4.06527	5
Q5T4U5	Medium-chain specific acyl-CoA dehydrogenase, mitochondrial	ACADM	9	50.2	7.8	1.77436	5	1.29203	4	0.400363	1	0	0
Q8WVQ1	Soluble calcium-activated nucleotidase 1	CANT1	5	44.8	6.09	1.7729	3	1.04653	3	1.43775	3	1.06299	2
A6NEM2	Host cell factor 1	HCFC1	6	213.3	7.33	1.77203	3	1.90953	2	0	0	0	0
H0YI09	Methyltransferase-like protein 7A (Fragment)	METTL7A	3	28.3	8.38	1.77203	3	0.293186	1	0.14715	1	0	0
Q6DD88	Atlastin-3	ATL3	7	60.5	5.66	1.76785	6	4.43333	6	2.90209	6	1.07669	3
Q5VTL8	Pre-mRNA-splicing factor 38B	PRPF38B	2	64.4	10.54	1.76785	6	0.820181	4	0.816793	5	0.457198	2
P19388	DNA-directed RNA polymerases I, II, and III subunit RPABC1	POLR2E	4	24.5	5.95	1.76697	6	1.09248	4	1.56609	6	0.454914	2
A0A087X165	SRC kinase-signaling inhibitor 1	SRCIN1	16	130.4	9.26	1.75833	4	2.95334	6	3.64867	6	5.35563	6
Q9BRJ6	Uncharacterized protein C7orf50	C7orf50	3	22.1	9.64	1.75347	6	1.46971	4	1.73805	6	3.3193	5
S4R445	FXYD domain-containing ion transport regulator	FXYD3	1	12.4	7.81	1.75131	4	1.46601	4	1.17635	4	3.03904	6
C9JIF9	Acyl-peptide hydrolase	APEH	4	81.6	5.54	1.71902	4	1.1208	4	1.68858	4	1.5179	2
Q9H993	Damage-control phosphatase ARMT1	ARMT1	4	51.1	5.76	1.70494	3	3.44653	5	3.77917	5	1.64929	4
Q9NUB1	Acetyl-coenzyme A synthetase 2-like, mitochondrial	ACSS1	7	74.8	7.11	1.70231	4	2.3872	3	0.603698	3	0.605791	2
P49407	Beta-arrestin-1	ARRB1	4	47	6.2	1.70156	4	1.24863	4	0.294299	1	0	0
P13473	Lysosome-associated membrane glycoprotein 2	LAMP2	3	44.9	5.63	1.6953	4	3.85438	6	2.39181	5	5.07229	6
Q96RQ3	Methylcrotonoyl-CoA carboxylase subunit alpha, mitochondrial	MCCC1	5	80.4	7.78	1.69401	4	2.13106	4	1.37783	4	0.608075	2
Q92530	Proteasome inhibitor PI31 subunit	PSMF1	2	29.8	5.74	1.69314	4	0.477485	3	0.615341	4	0.304038	2
A0AVT1	Ubiquitin-like modifier-activating enzyme 6	UBA6	10	117.9	6.14	1.69151	4	1.98351	4	2.40663	5	1.82194	2
Q14696	LRP chaperone MESD	MESD	4	26.1	7.78	1.68161	4	1.41168	4	2.30196	6	2.35124	5
O14949	Cytochrome b-c1 complex subunit 8	UQCRQ	2	9.9	10.08	1.67945	5	1.5371	6	2.27555	6	2.03073	6
Q6P587	Acylpyruvase FAHD1, mitochondrial	FAHD1	3	24.8	7.39	1.67859	4	2.38892	5	2.08103	4	0.304038	2
Q9NYK5	39S ribosomal protein L39, mitochondrial	MRPL39	6	38.7	7.65	1.6773	4	2.5516	4	1.18901	5	1.36474	2
O75438	NADH dehydrogenase [ubiquinone] 1 beta subcomplex subunit 1	NDUFB1	2	7	8.92	1.6773	4	1.67507	6	1.68695	5	2.38172	6
O43676	NADH dehydrogenase [ubiquinone] 1 beta subcomplex subunit 3	NDUFB3	1	11.4	9.2	1.67713	5	0.716554	2	1.12136	3	1.71638	4
Q02252	Methylmalonate-semialdehyde dehydrogenase [acylating], mitochondrial	ALDH6A1	9	57.8	8.5	1.67567	4	3.70256	5	0.496082	3	0.150877	1
Q9H2G2	STE20-like serine/threonine-protein kinase	SLK	8	142.6	5.15	1.67329	4	2.43305	4	4.711	6	2.25022	4
P82933	28S ribosomal protein S9, mitochondrial	MRPS9	4	45.8	9.51	1.67191	5	1.51816	6	1.79271	6	1.31714	4
Q8NFU3	Thiosulfate:glutathione sulfurtransferase	TSTD1	3	12.5	6.07	1.67027	5	1.61938	6	0.668042	4	1.39379	4
Q8NDH3	Probable aminopeptidase NPEPL1	NPEPL1	4	55.8	6.87	1.66976	4	4.44366	4	0	0	0.605791	2
O95182	NADH dehydrogenase [ubiquinone] 1 alpha subcomplex subunit 7	NDUFA7	2	12.5	10.18	1.66361	5	2.35765	6	2.15329	6	4.22517	6
Q96HC4	PDZ and LIM domain protein 5	PDLIM5	5	63.9	8.21	1.6631	4	0.866696	5	0.816793	5	0.940514	4
P06401	Progesterone receptor	PGR	4	98.9	6.49	1.66059	4	2.34883	2	0	0	0	0
Q13445	Transmembrane emp24 domain-containing protein 1	TMED1	4	25.2	4.48	1.65935	5	2.80915	6	1.63257	6	2.49556	6
P51398	28S ribosomal protein S29, mitochondrial	DAP3	7	45.5	8.88	1.65823	6	1.64368	5	1.78045	6	0.33676	2
B5MCA4	Epithelial cell adhesion molecule	EPCAM	1	37.9	8.47	1.65609	5	2.35765	6	3.37069	6	4.17115	6
G5E9Q6	Profilin	PFN2	3	20.8	7.52	1.6559	6	1.45402	6	0.668373	4	0.304038	2
H0Y368	Dolichol-phosphate mannosyltransferase subunit 1 (Fragment)	DPM1	8	33.3	9.14	1.65539	5	3.55689	6	11.0966	6	2.27686	2
Q9H479	Fructosamine-3-kinase	FN3K	1	35.1	7.55	1.65434	4	0.62485	2	0.612393	2	0.301754	1
P52594	Arf-GAP domain and FG repeat-containing protein 1	AGFG1	2	58.2	8.63	1.65142	3	0	0	0.602097	3	2.37155	5
Q9NX58	Cell growth-regulating nucleolar protein	LYAR	2	43.6	9.54	1.65142	3	0.918036	3	0.61829	2	1.34811	4
Q99622	Protein C10	C12orf57	2	13.2	5.14	1.64816	5	0.391619	1	0.307797	2	0.33115	1
A0A5H1ZRP4	Negative elongation factor B	NELFB	4	70	6.04	1.64799	5	2.21088	6	0.96239	3	1.97944	5
P55145	Mesencephalic astrocyte-derived neurotrophic factor	MANF	3	20.7	8.69	1.64371	4	0.342881	2	2.2023	5	8.34623	6
Q9Y3A6	Transmembrane emp24 domain-containing protein 5	TMED5	2	26	4.84	1.64203	4	2.58373	6	2.01015	5	0.608075	2
P55957	BH3-interacting domain death agonist	BID	4	22	5.44	1.6397	6	1.4942	4	2.41799	6	4.03758	6
Q9Y3Y2	Chromatin target of PRMT1 protein	CHTOP	3	26.4	12.23	1.63919	6	1.6837	6	1.5263	6	1.6744	6
Q9UKM9	RNA-binding protein Raly	RALY	6	32.4	9.17	1.63254	5	2.84713	6	1.70892	4	1.10966	4
O14562	Ubiquitin domain-containing protein UBFD1	UBFD1	2	33.4	5.77	1.63058	5	1.07161	3	0.696263	3	0	0
P37235	Hippocalcin-like protein 1	HPCAL1	4	22.3	5.35	1.62549	6	2.34773	6	2.33978	6	6.70092	6
A0A669KBJ7	Activity-dependent neuroprotector homeobox protein	ADNP	10	131.4	7.17	1.62476	2	0.752866	3	0.14715	1	0.301754	1
P36871	Phosphoglucomutase-1	PGM1	8	61.4	6.76	1.62213	2	3.34041	6	0.507725	3	1.06071	2
Q92878	DNA repair protein RAD50	RAD50	14	153.8	6.89	1.62213	2	2.84526	4	0.14715	1	0.457198	2
P27105	Stomatin	STOM	4	31.7	7.88	1.62126	2	0.486587	3	2.54889	5	0	0
M0QXB5	Persulfide dioxygenase ETHE1, mitochondrial	ETHE1	3	28.4	6.52	1.61866	6	0.994344	5	1.33936	5	0.457198	2
O43920	NADH dehydrogenase [ubiquinone] iron-sulfur protein 5	NDUFS5	3	12.5	9.14	1.61866	6	1.20603	5	1.36718	6	1.54209	6
H7C1E4	AP-1 complex subunit sigma-1A (Fragment)	AP1S1	3	22.2	9.16	1.61581	5	1.74769	6	1.31575	5	0.605791	2
Q9UJ70	N-acetyl-D-glucosamine kinase	NAGK	5	37.4	6.24	1.61163	4	3.3766	6	1.10946	4	0.503625	3
B4DP31	Phosphoribosyl pyrophosphate synthase-associated protein 1	PRPSAP1	1	31.2	6.95	1.60915	4	1.01347	5	0.869825	5	1.08083	3
O15042	U2 snRNP-associated SURP motif-containing protein	U2SURP	7	118.2	8.47	1.60808	3	1.06539	4	0.772787	3	1.67191	4
Q9HAB8	Phosphopantothenate--cysteine ligase	PPCS	3	34	6.71	1.60583	3	2.66395	4	2.31857	5	0.608075	2
Q9UBW8	COP9 signalosome complex subunit 7a	COPS7A	4	30.3	8.22	1.59528	4	0.581656	2	0.922525	4	0.165575	1
Q9HD45	Transmembrane 9 superfamily member 3	TM9SF3	4	67.8	7.21	1.58333	4	2.22052	3	2.58523	4	1.70046	3
P13284	Gamma-interferon-inducible lysosomal thiol reductase	IFI30	1	27.9	4.88	1.58123	2	0.192923	1	0.803266	2	0.499304	2
I3L0M9	Elongin-B (Fragment)	ELOB	3	15.6	5.17	1.58103	2	0.819887	4	1.5008	4	1.1051	4
Q9P032	NADH dehydrogenase [ubiquinone] 1 alpha subcomplex assembly factor 4	NDUFAF4	4	20.3	8.82	1.57416	4	3.45665	6	4.27809	6	3.91654	6
P61221	ATP-binding cassette sub-family E member 1	ABCE1	7	67.3	8.34	1.57165	4	1.02759	2	0.603444	3	0.454914	2
P08243	Asparagine synthetase [glutamine-hydrolyzing]	ASNS	4	64.3	6.86	1.56587	4	0.146593	1	0	0	0.150877	1
Q06124	Tyrosine-protein phosphatase non-receptor type 11	PTPN11	7	68	7.3	1.56499	4	1.06481	4	1.98313	4	0.925816	3
Q9GZS3	WD repeat-containing protein 61	WDR61	5	33.6	5.47	1.56336	4	2.33287	4	1.54608	3	0.761236	2
Q13564	NEDD8-activating enzyme E1 regulatory subunit	NAE1	4	60.2	5.4	1.55833	4	1.68937	4	0.294299	1	0.457198	2
P51571	Translocon-associated protein subunit delta	SSR4	3	19	6.15	1.54991	4	1.19342	3	1.04835	3	0.820611	5
Q9NZL9	Methionine adenosyltransferase 2 subunit beta	MAT2B	4	37.5	7.36	1.54915	4	0.293186	1	0	0	0	0
F8VXU5	Vacuolar protein sorting-associated protein 29	VPS29	2	24	8.18	1.54915	4	1.23083	4	1.41762	5	0.761236	2
Q9ULZ3	Apoptosis-associated speck-like protein containing a CARD	PYCARD	5	21.6	6.34	1.54307	5	1.17623	4	1.66341	6	4.79947	6
Q53GS9	U4/U6.U5 tri-snRNP-associated protein 2	USP39	4	65.3	8.91	1.54161	4	1.13871	4	1.47225	5	1.21843	2
Q9UIL1	Short coiled-coil protein	SCOC	2	18	8.85	1.53711	5	1.50683	5	2.08698	6	3.25408	6
P49770	Translation initiation factor eIF-2B subunit beta	EIF2B2	4	39	6.16	1.5357	3	0.863147	3	0	0	0.153161	1
Q12797	Aspartyl/asparaginyl beta-hydroxylase	ASPH	17	85.8	5.01	1.53495	4	5.22847	6	1.86796	4	10.2819	6
G3V1L9	Tight junction protein 1 (Zona occludens 1), isoform CRA_a	TJP1	10	197.3	6.67	1.53332	4	2.24085	6	2.53605	6	2.33497	4
Q9UBF2	Coatomer subunit gamma-2	COPG2	4	97.6	5.81	1.53232	4	2.22324	5	1.92822	6	1.36931	2
Q9BUL8	Programmed cell death protein 10	PDCD10	5	24.7	8.19	1.52989	4	2.34821	5	2.39445	6	6.13861	6
O00204	Sulfotransferase 2B1	SULT2B1	5	41.3	5.4	1.52704	5	0.459202	3	2.64532	6	0.973772	5
Q96C01	Protein FAM136A	FAM136A	2	15.6	7.61	1.52072	4	1.1416	5	0.615341	4	0.683438	3
Q9H3N1	Thioredoxin-related transmembrane protein 1	TMX1	6	31.8	4.98	1.52057	5	2.23668	6	1.33776	6	1.71024	6
Q92665	28S ribosomal protein S31, mitochondrial	MRPS31	7	45.3	9.29	1.51787	5	1.83413	6	1.68687	5	6.99541	5
Q9H299	SH3 domain-binding glutamic acid-rich-like protein 3	SH3BGRL3	2	10.4	4.93	1.51425	5	1.96874	6	1.48491	6	2.20954	6
A0A5F9ZHN9	Aldehyde dehydrogenase	ALDH3A2	7	58.6	8.13	1.51245	4	3.19568	5	2.40663	5	0.758952	2
Q14137	Ribosome biogenesis protein BOP1	BOP1	5	83.6	6.19	1.51157	4	0	0	0	0	0	0
O15116	U6 snRNA-associated Sm-like protein LSm1	LSM1	2	15.2	5.22	1.51104	6	1.73003	6	1.68502	6	1.3562	6
O95573	Long-chain-fatty-acid--CoA ligase 3	ACSL3	5	80.4	8.38	1.5107	4	1.17513	2	1.1868	2	0.301754	1
Q9NTI5	Sister chromatid cohesion protein PDS5 homolog B	PDS5B	6	164.6	8.47	1.5107	4	1.90105	5	2.35499	6	0.930384	3
Q01970	1-phosphatidylinositol 4,5-bisphosphate phosphodiesterase beta-3	PLCB3	7	138.7	5.9	1.5107	4	0.146593	1	0.148751	1	0.185883	1
Q14126	Desmoglein-2	DSG2	12	122.2	5.24	1.51016	5	1.8707	6	1.7264	6	4.87357	5
Q96P16	Regulation of nuclear pre-mRNA domain-containing protein 1A	RPRD1A	5	35.7	7.55	1.50977	4	1.97458	5	0.803266	2	4.56967	6
Q13595	Transformer-2 protein homolog alpha	TRA2A	2	32.7	11.27	1.50437	6	1.11403	5	1.01697	6	0.636477	4
A0A3B3ITW3	ATP-binding cassette sub-family D member 3	ABCD3	5	75.4	9.39	1.50152	3	1.90858	2	0.889302	2	0	0
Q9BRG1	Vacuolar protein-sorting-associated protein 25	VPS25	4	20.7	6.34	1.49987	4	1.06251	5	1.78172	6	1.17336	6
P09496	Clathrin light chain A	CLTA	4	27.1	4.51	1.49968	4	1.41168	4	2.04551	6	2.54988	6
Q8N5K1	CDGSH iron-sulfur domain-containing protein 2	CISD2	4	15.3	9.61	1.49214	4	2.9691	6	0.884086	2	3.31011	6
Q5T4S7	E3 ubiquitin-protein ligase UBR4	UBR4	4	573.5	6.04	1.49083	2	0.293186	1	0	0	0	0
Q9GZR7	ATP-dependent RNA helicase DDX24	DDX24	4	96.3	9.06	1.4882	2	0	0	0	0	0.150877	1
Q29RF7	Sister chromatid cohesion protein PDS5 homolog A	PDS5A	8	150.7	7.91	1.48783	4	1.31439	4	2.51538	6	1.27524	4
Q15836	Vesicle-associated membrane protein 3	VAMP3	3	11.3	8.79	1.48766	5	0.388733	2	1.31422	5	1.9418	4
E9PPM1	Tumor protein p53-inducible protein 11	TP53I11	2	26	9.04	1.48732	2	1.87629	5	1.35429	4	1.17693	5
P24928	DNA-directed RNA polymerase II subunit RPB1	POLR2A	4	217	7.37	1.48644	2	0.147071	1	0.2959	2	0	0
P61254	60S ribosomal protein L26	RPL26	6	17.2	10.55	1.48385	5	1.22339	3	1.75429	5	1.80128	4
P42574	Caspase-3	CASP3	2	31.6	6.54	1.48297	5	1.22486	4	1.26859	5	1.33718	5
O95861	3'(2'),5'-bisphosphate nucleotidase 1	BPNT1	2	33.4	5.69	1.47856	2	1.33905	3	3.47557	5	0.909829	2
Q969G3	SWI/SNF-related matrix-associated actin-dependent regulator of chromatin subfamily E member 1	SMARCE1	5	46.6	4.88	1.47397	5	1.78165	5	1.63203	5	2.45579	4
Q9Y3B9	RRP15-like protein	RRP15	3	31.5	5.52	1.46713	5	0.192923	1	0	0	0.663589	2
J3KSC4	Ras-related C3 botulinum toxin substrate 3 (Fragment)	RAC3	1	14.8	7.34	1.45606	3	2.9384	5	1.69887	4	1.71574	4
E9PAU2	Ribonucleoprotein PTB-binding 1	RAVER1	6	79.5	8.92	1.45268	3	2.00198	4	1.52363	4	2.03448	5
Q99447	Ethanolamine-phosphate cytidylyltransferase	PCYT2	6	43.8	6.92	1.44098	4	0.918036	3	2.81866	5	0.454914	2
Q14CX7	N-alpha-acetyltransferase 25, NatB auxiliary subunit	NAA25	6	112.2	6.64	1.43935	4	0	0	1.26279	4	0.150877	1
O00217	NADH dehydrogenase [ubiquinone] iron-sulfur protein 8, mitochondrial	NDUFS8	4	23.7	6.34	1.43269	4	2.70619	6	1.9938	5	3.98455	6
Q3ZCQ8	Mitochondrial import inner membrane translocase subunit TIM50	TIMM50	5	39.6	8.37	1.41597	4	2.00811	6	3.18785	6	1.60087	5
P49959	Double-strand break repair protein MRE11	MRE11	9	80.5	5.9	1.4151	4	3.67238	5	0.816793	5	1.90475	5
P23434	Glycine cleavage system H protein, mitochondrial	GCSH	1	18.9	4.88	1.41346	4	2.02658	6	1.63105	5	2.80983	4
Q9H1E3	Nuclear ubiquitous casein and cyclin-dependent kinase substrate 1	NUCKS1	5	27.3	5.08	1.41346	4	1.58114	3	0.44305	2	4.59933	3
O14773	Tripeptidyl-peptidase 1	TPP1	5	61.2	6.48	1.40807	5	5.67345	6	1.13362	5	1.62267	4
P61009	Signal peptidase complex subunit 3	SPCS3	2	20.3	8.62	1.40014	4	2.02658	6	2.7848	6	1.21615	2
P53990	IST1 homolog	IST1	7	39.7	5.35	1.39977	5	0.361163	2	0.7107	3	2.58894	5
P67812	Signal peptidase complex catalytic subunit SEC11A	SEC11A	4	20.6	9.48	1.39926	4	2.2767	4	0.762491	4	0.457198	2
Q08722	Leukocyte surface antigen CD47	CD47	2	35.2	7.21	1.39223	5	2.32072	6	1.23068	4	2.01299	6
Q6PKG0	La-related protein 1	LARP1	11	123.4	8.82	1.39223	5	0.682397	4	2.70207	6	5.12019	6
A0A2Y9D025	Complex I-B14	NDUFA6	4	17.9	10.14	1.39223	5	3.38293	6	2.24664	5	1.23214	3
Q6YP21	Kynurenine--oxoglutarate transaminase 3	KYAT3	4	51.4	8.19	1.39184	4	0.771149	4	0.456295	3	0.153161	1
Q13084	39S ribosomal protein L28, mitochondrial	MRPL28	6	30.1	8.29	1.39172	4	2.07733	6	2.00159	5	1.21387	2
Q8IV36	Protein HID1	HID1	4	88.7	6.06	1.39009	4	1.50555	4	0.753796	3	0.304038	2
P05165	Propionyl-CoA carboxylase alpha chain, mitochondrial	PCCA	10	80	7.52	1.38921	4	2.25871	4	2.56413	3	0.914396	2
Q86XP3	ATP-dependent RNA helicase DDX42	DDX42	6	102.9	7.02	1.38593	3	0.508234	3	0.200181	1	0.499304	2
P11217	Glycogen phosphorylase, muscle form	PYGM	1	97	7.03	1.38593	3	2.98184	6	3.03506	6	1.29683	5
Q13155	Aminoacyl tRNA synthase complex-interacting multifunctional protein 2	AIMP2	2	35.3	8.22	1.3854	6	0.866218	5	1.52368	5	0.912113	2
A0A0A6YY92	Adenylosuccinate lyase	ADSL	3	56.2	7.43	1.38488	5	0.388733	2	0.644832	3	0	0
Q6IAA8	Ragulator complex protein LAMTOR1	LAMTOR1	6	17.7	5.15	1.38469	5	2.81878	5	1.02879	3	2.73143	6
Q96PU5	E3 ubiquitin-protein ligase NEDD4-like	NEDD4L	2	111.9	5.82	1.38433	4	0.45968	2	0.456548	2	0	0
O43172	U4/U6 small nuclear ribonucleoprotein Prp4	PRPF4	5	58.4	7.42	1.38342	4	1.63481	3	1.35615	3	0.153161	1
Q9BV40	Vesicle-associated membrane protein 8	VAMP8	3	11.4	7.34	1.38289	5	3.12427	5	3.85139	6	4.6359	6
Q8TCU6	Phosphatidylinositol 3,4,5-trisphosphate-dependent Rac exchanger 1 protein	PREX1	6	186.1	6.44	1.38255	4	1.17561	2	0	0	0.457198	2
P27694	Replication protein A 70 kDa DNA-binding subunit	RPA1	4	68.1	7.21	1.38255	4	0.440257	2	0.148751	1	0	0
Q96FJ2	Dynein light chain 2, cytoplasmic	DYNLL2	1	10.3	7.37	1.37856	4	2.60787	5	1.20617	2	1.07118	3
Q9NY27	Serine/threonine-protein phosphatase 4 regulatory subunit 2	PPP4R2	2	46.9	4.54	1.37856	4	1.8835	4	1.0379	3	1.56268	3
Q7Z6K1	THAP domain-containing protein 5	THAP5	1	45.4	6.71	1.37856	4	2.47334	5	3.158	6	2.62106	6
Q9P015	39S ribosomal protein L15, mitochondrial	MRPL15	5	33.4	10.01	1.37676	4	0.587806	2	0.2959	2	0.304038	2
Q86X55	Histone-arginine methyltransferase CARM1	CARM1	2	65.8	6.73	1.37588	4	0.88147	2	0.294299	1	0.454914	2
P61960	Ubiquitin-fold modifier 1	UFM1	4	9.1	9.31	1.37139	4	2.58373	6	2.97112	6	2.84473	6
P62330	ADP-ribosylation factor 6	ARF6	4	20.1	8.95	1.3708	5	1.86623	5	1.87679	5	0.912113	2
P14174	Macrophage migration inhibitory factor	MIF	2	12.5	7.88	1.36834	3	0.587806	2	0.750594	3	0.304038	2
P61601	Neurocalcin-delta	NCALD	2	22.2	5.35	1.36202	6	1.37157	6	1.01697	6	4.95643	6
O14974	Protein phosphatase 1 regulatory subunit 12A	PPP1R12A	7	115.2	5.4	1.36202	6	1.6928	6	1.7487	5	4.18202	5
P30837	Aldehyde dehydrogenase X, mitochondrial	ALDH1B1	1	57.2	6.8	1.36114	6	2.20066	5	1.61879	6	0.942798	4
Q93052	Lipoma-preferred partner	LPP	4	65.7	7.37	1.35733	3	0.817185	3	2.32985	6	2.71819	6
O00541	Pescadillo homolog	PES1	3	68	7.33	1.35251	2	0	0	0	0	0.608075	2
Q9Y597	BTB/POZ domain-containing protein KCTD3	KCTD3	1	88.9	7.03	1.35163	2	0.147071	1	0	0	0.150877	1
Q9Y6M9	NADH dehydrogenase [ubiquinone] 1 beta subcomplex subunit 9	NDUFB9	2	21.8	8.38	1.34833	5	1.82352	5	1.59225	5	1.46065	4
I3L459	Phosphatidylinositol transfer protein alpha isoform (Fragment)	PITPNA	2	16.7	7.88	1.33898	3	0	0	0.200181	1	0	0
P23919	Thymidylate kinase	DTYMK	8	23.8	8.27	1.32497	4	2.32134	4	2.21501	5	3.88138	6
Q14232	Translation initiation factor eIF-2B subunit alpha	EIF2B1	1	33.7	7.33	1.3239	3	0	0	0.723692	2	0	0
Q92520	Protein FAM3C	FAM3C	3	24.7	8.29	1.31795	2	0.523815	3	1.9247	4	1.64739	3
A0A087WZE9	High mobility group nucleosome-binding domain-containing protein 3	HMGN3	1	13.9	9.91	1.31775	2	1.03157	5	0.909358	4	1.94483	5
Q02750	Dual specificity mitogen-activated protein kinase kinase 1	MAP2K1	2	43.4	6.62	1.306	3	1.21772	4	2.70471	5	0.454914	2
P36507	Dual specificity mitogen-activated protein kinase kinase 2	MAP2K2	2	44.4	6.55	1.3058	3	1.04115	4	2.06148	5	0.304038	2
A0A0A0MSW4	Phosphatidylinositol transfer protein beta isoform	PITPNB	4	31.6	6.87	1.29286	3	0.605133	2	0.606646	2	0.610359	2
Q9BSU3	N-alpha-acetyltransferase 11	NAA11	1	26	5.17	1.28028	4	0.388733	2	2.21354	5	1.43354	3
A0A6Q8PF05	RNA-binding protein Musashi homolog 2 (Fragment)	MSI2	2	36.7	8.68	1.27274	4	1.30743	6	0.348932	2	0.150877	1
Q9Y2S7	Polymerase delta-interacting protein 2	POLDIP2	7	42	8.63	1.27274	4	0.880992	2	0.444651	2	0.457198	2
Q96DV4	39S ribosomal protein L38, mitochondrial	MRPL38	4	44.6	7.53	1.27111	4	0.955448	4	0.613994	3	0.150877	1
Q13867	Bleomycin hydrolase	BLMH	2	52.5	6.27	1.27023	4	1.13009	5	1.28371	5	0.608075	2
P26358	DNA (cytosine-5)-methyltransferase 1	DNMT1	10	183.1	7.75	1.26936	3	2.55285	4	2.72208	4	2.07784	3
O43324	Eukaryotic translation elongation factor 1 epsilon-1	EEF1E1	2	19.8	8.54	1.26642	4	2.84117	6	3.07881	6	1.25116	3
P08754	Guanine nucleotide-binding protein G(i) subunit alpha-3	GNAI3	1	40.5	5.69	1.26608	3	2.18476	4	1.46297	5	1.06756	2
Q6Y7W6	GRB10-interacting GYF protein 2	GIGYF2	3	150	5.54	1.26445	4	0.780251	3	1.23068	4	0.836887	3
O14929	Histone acetyltransferase type B catalytic subunit	HAT1	3	49.5	5.69	1.26445	4	0.937165	4	1.43053	5	0.608075	2
Q5JWF2	Guanine nucleotide-binding protein G(s) subunit alpha isoforms XLas	GNAS	4	111	5.03	1.26357	4	1.60062	6	1.86326	6	0.643082	3
Q9NYV4	Cyclin-dependent kinase 12	CDK12	2	164.1	9.44	1.25761	5	1.06824	4	1.83697	5	1.39296	5
Q14004	Cyclin-dependent kinase 13	CDK13	1	164.8	9.69	1.25761	5	1.36143	4	1.46297	5	0.690043	4
Q13505	Metaxin-1	MTX1	6	51.4	9.79	1.25761	5	2.34448	5	2.27816	6	0.76352	2
H7C2Q8	EBNA1 binding protein 2, isoform CRA_d	EBNA1BP2	6	40.7	9.98	1.25742	5	1.49709	4	1.07001	5	3.35543	6
P78386	Keratin, type II cuticular Hb5	KRT85	2	55.8	6.55	1.25654	5	3.26632	6	1.93986	6	2.65478	6
Q8WXI9	Transcriptional repressor p66-beta	GATAD2B	6	65.2	9.7	1.25528	4	0.624556	4	1.72811	5	2.03101	6
Q7L5N1	COP9 signalosome complex subunit 6	COPS6	3	36.1	5.73	1.2544	4	0.894081	4	1.72938	5	0.153161	1
P45954	Short/branched chain specific acyl-CoA dehydrogenase, mitochondrial	ACADSB	8	47.5	6.99	1.24808	4	5.96256	6	6.5063	6	1.52704	2
Q02543	60S ribosomal protein L18a	RPL18A	3	20.7	10.71	1.24774	4	1.63386	3	1.182	2	0.304038	2
Q969L2	Protein MAL2	MAL2	1	19.1	6.24	1.24686	4	1.3957	4	1.27207	5	1.80984	6
Q13573	SNW domain-containing protein 1	SNW1	7	61.5	9.52	1.24304	6	0.358277	2	0.603084	2	1.8852	4
Q13554	Calcium/calmodulin-dependent protein kinase type II subunit beta	CAMK2B	1	72.6	7.27	1.24195	4	2.25841	4	0.73895	2	0.457198	2
P53992	Protein transport protein Sec24C	SEC24C	4	118.2	7.06	1.24107	4	0.734399	2	0.2959	2	0.304038	2
O76003	Glutaredoxin-3	GLRX3	3	37.4	5.39	1.2409	5	0.391619	1	2.27674	5	0.912113	2
Q13123	Protein Red	IK	4	65.6	6.64	1.2409	5	1.23045	4	0.721074	4	1.83107	3
Q92667	A-kinase anchor protein 1, mitochondrial	AKAP1	2	97.3	4.94	1.2402	4	1.07487	3	0.456295	3	0.82236	5
Q12873	Chromodomain-helicase-DNA-binding protein 3	CHD3	4	226.5	7.3	1.2402	4	1.37724	4	0.615341	4	1.26311	4
Q9P035	Very-long-chain (3R)-3-hydroxyacyl-CoA dehydratase 3	HACD3	3	43.1	8.94	1.2402	4	1.48708	3	2.05503	6	1.09396	3
Q9Y512	Sorting and assembly machinery component 50 homolog	SAMM50	9	51.9	6.9	1.2402	4	3.19539	4	2.80275	5	1.52247	2
Q5VW32	BRO1 domain-containing protein BROX	BROX	3	46.4	7.65	1.23932	4	1.39666	4	0.600496	2	0.301754	1
A0A0G2JH68	Protein diaphanous homolog 1	DIAPH1	8	141.3	5.39	1.23932	4	1.15988	6	1.01697	6	1.697	6
A0A0A0MQX8	Muscleblind-like protein 1	MBNL1	2	43	8.82	1.23657	4	0.331076	1	0.987483	4	0.914396	2
O14787	Transportin-2	TNPO2	1	101.3	5.01	1.23404	5	1.16036	6	1.21589	5	1.83695	6
Q9UMS0	NFU1 iron-sulfur cluster scaffold homolog, mitochondrial	NFU1	4	28.4	5.07	1.23387	6	0.496246	2	0.815523	5	4.14839	6
Q9Y3C6	Peptidyl-prolyl cis-trans isomerase-like 1	PPIL1	2	18.2	7.99	1.23387	6	0.936981	4	0.764092	4	0.454914	2
Q99459	Cell division cycle 5-like protein	CDC5L	10	92.2	8.18	1.23278	3	1.16684	4	1.73841	5	4.67104	6
O75348	V-type proton ATPase subunit G 1	ATP6V1G1	2	13.7	8.79	1.22633	6	1.01329	6	1.01697	6	2.24583	6
Q9UI12	V-type proton ATPase subunit H	ATP6V1H	4	55.8	6.48	1.22524	3	0.45968	2	1.15248	5	0.469612	3
Q86U38	Nucleolar protein 9	NOP9	5	69.4	7.28	1.22436	3	0.587328	2	0	0	0	0
P48449	Lanosterol synthase	LSS	11	83.3	6.61	1.2177	2	1.37724	4	0.603444	3	0.824932	4
Q96A35	39S ribosomal protein L24, mitochondrial	MRPL24	3	24.9	9.29	1.2177	2	1.02806	2	0.8861	2	0.909829	2
A0A5F9YFS9	Microsomal signal peptidase 12 kDa subunit	SPCS1	2	11.8	9.31	1.21682	2	0.147071	1	0.148751	1	0	0
O94906	Pre-mRNA-processing factor 6	PRPF6	5	106.9	8.25	1.21594	2	1.48679	3	2.40213	3	0.765803	1
Q9BTC0	Death-inducer obliterator 1	DIDO1	6	243.7	7.88	1.21155	3	0.339516	2	0.2959	2	2.38799	5
Q9NQ50	39S ribosomal protein L40, mitochondrial	MRPL40	4	24.5	9.63	1.2103	4	0.979425	3	2.12382	5	3.9241	6
Q96H20	Vacuolar-sorting protein SNF8	SNF8	3	28.8	6.65	1.206	3	1.44214	4	0.722422	3	1.44424	4
Q9Y3E7	Charged multivesicular body protein 3	CHMP3	4	25.1	5.12	1.20434	4	1.25254	5	0.762209	3	2.53874	6
Q04323	UBX domain-containing protein 1	UBXN1	4	33.3	5.25	1.20366	5	0.704044	3	0.350202	2	0.501876	3
P40199	Carcinoembryonic antigen-related cell adhesion molecule 6	CEACAM6	3	37.2	5.82	1.19682	3	6.49417	6	2.57569	6	9.65815	6
Q9H3Z4	DnaJ homolog subfamily C member 5	DNAJC5	3	22.1	5.07	1.14384	3	3.17726	5	2.7524	6	7.16089	6
Q9UG63	ATP-binding cassette sub-family F member 2	ABCF2	6	71.2	7.37	1.14296	4	0.633658	3	1.30062	4	0.304038	2
P62875	DNA-directed RNA polymerases I, II, and III subunit RPABC5	POLR2L	2	7.6	7.77	1.13881	4	0.147071	1	0.806828	3	0	0
Q9BTE7	DCN1-like protein 5	DCUN1D5	1	27.5	5.58	1.13793	4	1.13009	5	1.83377	6	1.01762	4
P41223	Protein BUD31 homolog	BUD31	3	17	8.82	1.1363	4	1.5488	5	1.68382	5	0.793958	3
P40855	Peroxisomal biogenesis factor 19	PEX19	2	32.8	4.34	1.13051	3	1.87396	4	1.36914	4	2.32281	5
Q92947	Glutaryl-CoA dehydrogenase, mitochondrial	GCDH	3	48.1	8.06	1.12876	4	1.08291	3	0.444651	2	0.304038	2
Q9Y3C1	Nucleolar protein 16	NOP16	3	21.2	9.94	1.12876	4	0.488996	2	0.297501	1	1.3915	4
O00767	Stearoyl-CoA desaturase	SCD	3	41.5	9	1.12876	4	0.587328	2	1.4843	2	0.914396	2
Q9P016	Thymocyte nuclear protein 1	THYN1	2	25.7	9.25	1.12876	4	0.783138	3	0	0	0.370018	2
H0YL70	Transducin-like enhancer protein 3	TLE3	3	84.4	7.27	1.12876	4	0.459202	3	0	0	0	0
G3XAE9	KIAA0423, isoform CRA_a	TOGARAM1	1	195.1	8.4	1.1221	4	0	0	0.160394	1	0.318735	2
P23368	NAD-dependent malic enzyme, mitochondrial	ME2	6	65.4	7.61	1.11959	4	0.459018	3	2.1963	5	0.454914	2
P15954	Cytochrome c oxidase subunit 7C, mitochondrial	COX7C	1	7.2	10.27	1.11509	3	0.943004	3	1.10077	3	1.62346	4
Q9BRK5	45 kDa calcium-binding protein	SDF4	5	41.8	4.86	1.11509	3	0.5512	2	2.23873	4	1.21599	3
Q9NRN7	L-aminoadipate-semialdehyde dehydrogenase-phosphopantetheinyl transferase	AASDHPPT	4	35.8	6.8	1.11507	5	0.311947	2	1.8852	6	0.454914	2
Q8N983	39S ribosomal protein L43, mitochondrial	MRPL43	4	23.4	8.65	1.11455	3	1.73244	5	1.31186	4	2.63259	5
P52888	Thimet oligopeptidase	THOP1	4	78.8	6.05	1.11455	3	0.312425	2	0.605299	2	0	0
Q9BUR5	MICOS complex subunit MIC26	APOO	5	22.3	9.13	1.11368	3	1.75723	5	0.159047	1	1.088	3
Q9Y520	Protein PRRC2C	PRRC2C	6	316.7	9.13	1.11292	4	0.636067	3	0.615341	4	2.28212	6
Q15050	Ribosome biogenesis regulatory protein homolog	RRS1	2	41.2	10.7	1.11292	4	0.505348	3	0.159047	1	0.316452	2
P28676	Grancalcin	GCA	4	24	5.21	1.11256	5	0.847751	5	0.975917	5	0.808197	4
Q9H9P8	L-2-hydroxyglutarate dehydrogenase, mitochondrial	L2HGDH	4	50.3	8.15	1.11205	4	1.02806	2	0	0	0.150877	1
Q96C36	Pyrroline-5-carboxylate reductase 2	PYCR2	5	33.6	7.77	1.11205	4	1.6531	4	0.497352	3	0.761236	2
Q96IU4	Protein ABHD14B	ABHD14B	3	22.3	6.4	1.10753	4	2.11533	6	2.24766	6	1.21843	2
Q7Z7H5	Transmembrane emp24 domain-containing protein 4	TMED4	4	25.9	8.28	1.10665	4	2.41465	6	1.05684	4	0.91668	2
H3BNQ7	(S)-3-amino-2-methylpropionate transaminase	ABAT	4	57.9	7.87	1.10589	5	1.11162	5	0	0	0	0
Q9BYD1	39S ribosomal protein L13, mitochondrial	MRPL13	5	20.7	9.16	1.10538	4	1.16036	6	1.91436	6	0.457198	2
Q9UI14	Prenylated Rab acceptor protein 1	RABAC1	2	20.6	7.34	1.10538	4	0.459202	3	0.615341	4	0	0
O60888	Protein CutA	CUTA	3	19.1	5.5	1.10502	5	0.459496	2	2.43685	6	3.31792	6
Q9HB07	MYG1 exonuclease	MYG1	3	42.5	6.77	1.10451	4	0.625218	2	0.605045	3	0.301754	1
O15260	Surfeit locus protein 4	SURF4	1	30.4	7.78	1.10363	4	0.606089	3	0.2959	2	1.54998	5
P50238	Cysteine-rich protein 1	CRIP1	1	8.5	8.75	1.09962	3	0.45854	2	0.638882	2	1.96723	3
Q92882	Osteoclast-stimulating factor 1	OSTF1	3	23.8	5.68	1.09962	3	3.11025	6	1.52818	4	3.73261	6
P50402	Emerin	EMD	5	29	5.5	1.09942	5	0.884979	4	0.986213	4	1.23805	4
P31350	Ribonucleoside-diphosphate reductase subunit M2	RRM2	4	44.8	5.38	1.09748	5	0.192923	1	0.644832	3	0	0
Q96EL2	28S ribosomal protein S24, mitochondrial	MRPS24	1	19	9.38	1.09621	3	0.58685	2	0	0	0	0
O95251	Histone acetyltransferase KAT7	KAT7	1	70.6	8.85	1.09533	3	0	0	0	0	0	0
P42765	3-ketoacyl-CoA thiolase, mitochondrial	ACAA2	4	41.9	8.09	1.09446	3	0.783616	3	0.453346	2	0.756668	2
P45877	Peptidyl-prolyl cis-trans isomerase C	PPIC	3	22.7	8.4	1.09171	5	1.42941	5	0.815192	4	0.304038	2
P00352	Retinal dehydrogenase 1	ALDH1A1	1	54.8	6.73	1.09152	6	2.74915	5	3.11799	6	1.34554	6
Q9H2A2	2-aminomuconic semialdehyde dehydrogenase	ALDH8A1	2	53.4	7.14	1.09152	6	2.0353	5	1.97802	6	0.636477	4
A0A087WYV9	Cytochrome c oxidase assembly protein COX16 homolog, mitochondrial	SYNJ2BP-COX16	1	20.5	6.1	1.09152	6	0.866696	5	1.01697	6	1.00649	6
P46937	Transcriptional coactivator YAP1	YAP1	5	54.4	5.17	1.09133	5	1.04086	5	0.318094	1	0.833025	4
O60256	Phosphoribosyl pyrophosphate synthase-associated protein 2	PRPSAP2	2	40.9	7.44	1.09064	5	0.847935	5	1.16572	6	0.523178	3
P10586	Receptor-type tyrosine-protein phosphatase F	PTPRF	9	212.7	6.3	1.08955	3	3.26724	3	0.148751	1	0	0
A0A0A0MT49	Transcription activator BRG1	SMARCA4	6	188.7	8.12	1.08955	3	0.587328	2	0.294299	1	0.184134	1
P23258	Tubulin gamma-1 chain	TUBG1	6	51.1	6.14	1.08955	3	0.985903	5	2.00884	5	1.06299	2
Q9BV57	1,2-dihydroxy-3-keto-5-methylthiopentene dioxygenase	ADI1	4	21.5	5.68	1.08938	4	1.44492	5	2.83496	6	2.63091	6
Q9BXS5	AP-1 complex subunit mu-1	AP1M1	1	48.6	7.3	1.08867	3	0.587328	2	0.2959	2	0.306321	1
Q9Y6D5	Brefeldin A-inhibited guanine nucleotide-exchange protein 2	ARFGEF2	5	201.9	6.33	1.08779	3	0.733443	2	0.294299	1	0.624063	3
E7ETU7	39S ribosomal protein L3, mitochondrial	MRPL3	3	41.6	9.58	1.08288	2	1.61444	2	0	0	0.306321	1
Q9UHB9	Signal recognition particle subunit SRP68	SRP68	9	70.7	8.56	1.08288	2	1.68706	6	3.81501	6	1.21615	2
Q8N335	Glycerol-3-phosphate dehydrogenase 1-like protein	GPD1L	4	38.4	7.02	1.08235	5	3.51737	6	1.96775	6	1.77886	5
J3KQY1	39S ribosomal protein L22, mitochondrial	MRPL22	4	26.5	9.74	1.08201	2	0.587806	2	0.348932	2	0.304038	2
P30711	Glutathione S-transferase theta-1	GSTT1	2	27.3	7.49	1.08128	3	1.48689	4	0.697202	2	0	0
Q14181	DNA polymerase alpha subunit B	POLA2	2	65.9	5.24	1.08025	2	0.587328	2	1.20689	3	0.608075	2
Q16651	Prostasin	PRSS8	1	36.4	5.85	1.08025	2	0	0	0	0	0	0
H7C2N1	Prothymosin alpha (Fragment)	PTMA	2	15.8	4.23	1.08025	2	2.02044	4	0.297501	1	2.30354	3
H3BU86	STX16-NPEPL1 readthrough (NMD candidate)	STX16-NPEPL1	6	43.2	7.3	1.07802	4	1.05914	5	1.27273	5	2.85173	4
O95298	NADH dehydrogenase [ubiquinone] 1 subunit C2	NDUFC2	2	14.2	8.98	1.07551	3	1.16306	4	0	0	0	0
Q9H6F5	Coiled-coil domain-containing protein 86	CCDC86	3	40.2	10.33	1.07481	5	0.330892	2	0.201451	1	0.702457	4
O00232	26S proteasome non-ATPase regulatory subunit 12	PSMD12	9	52.9	7.65	1.06902	4	3.09249	6	3.47851	6	0.608075	2
Q9NZ45	CDGSH iron-sulfur domain-containing protein 1	CISD1	2	12.2	9.09	1.06795	3	3.39137	6	0.994703	3	0.608075	2
P00374	Dihydrofolate reductase	DHFR	3	21.4	7.42	1.06795	3	1.56245	3	1.09917	4	0	0
P02788	Lactotransferrin	LTF	1	78.1	8.12	1.06111	4	1.48112	5	0.719726	3	0.874636	4
P50135	Histamine N-methyltransferase	HNMT	1	33.3	5.34	1.06043	3	0.679033	2	1.63359	5	0	0
P61513	60S ribosomal protein L37a	RPL37A	1	10.3	10.43	1.05428	2	0	0	1.10077	3	0	0
Q9Y5J7	Mitochondrial import inner membrane translocase subunit Tim9	TIMM9	2	10.4	7.21	1.05409	2	1.63236	4	0.64023	2	1.40537	4
P46976	Glycogenin-1	GYG1	3	39.4	5.53	1.04233	2	0	0	2.20428	4	0.333729	1
Q9UJA5	tRNA (adenine(58)-N(1))-methyltransferase non-catalytic subunit TRM6	TRMT6	3	55.8	7.55	1.03479	3	0.918036	3	0.441449	1	0.153161	1
P11234	Ras-related protein Ral-B	RALB	2	23.4	6.62	1.02725	2	2.04571	6	2.51404	6	2.90526	5
O94903	Pyridoxal phosphate homeostasis protein	PLPBP	4	30.3	7.5	1.01808	3	1.02287	3	0.637535	2	0	0
Q01650	Large neutral amino acids transporter small subunit 1	SLC7A5	2	55	7.72	1.00978	4	0.91822	4	1.05839	4	1.27727	5
Q8TCS8	Polyribonucleotide nucleotidyltransferase 1, mitochondrial	PNPT1	4	85.9	7.77	1.0089	3	0.440735	2	0.307797	2	0.306321	1
Q9UNS2	COP9 signalosome complex subunit 3	COPS3	3	47.8	6.65	1.00727	3	0.682875	3	1.60717	6	0.608075	2
P53634	Dipeptidyl peptidase 1	CTSC	2	51.8	6.99	1.00312	4	1.08328	4	0.897997	3	0.452631	1
Q99747	Gamma-soluble NSF attachment protein	NAPG	7	34.7	5.41	0.996455	3	2.29666	4	2.474	6	8.22454	6
P04899	Guanine nucleotide-binding protein G(i) subunit alpha-2	GNAI2	1	40.4	5.54	0.995578	3	2.18524	4	1.46297	5	0.914396	2
P36639	7,8-dihydro-8-oxoguanine triphosphatase	NUDT1	3	22.5	5.27	0.995405	4	1.38159	4	2.19038	6	2.5469	4
O43148	mRNA cap guanine-N7 methyltransferase	RNMT	3	54.8	6.61	0.994823	3	2.33287	4	1.37943	4	1.98101	5
Q5T280	Putative methyltransferase C9orf114	SPOUT1	1	42	7.43	0.993946	4	0.458724	2	0.656398	4	0.608075	2
P49841	Glycogen synthase kinase-3 beta	GSK3B	3	46.7	8.78	0.993069	4	0.331076	1	0.925834	3	0	0
O14910	Protein lin-7 homolog A	LIN7A	4	26	8.72	0.99056	3	1.4994	6	1.43086	5	2.41626	6
A0A494C1T9	Protein FAM83H	FAM83H	11	149	6.71	0.986406	4	1.37772	4	3.06776	4	3.46024	6
O00505	Importin subunit alpha-4	KPNA3	3	57.8	4.94	0.986406	4	1.01299	4	1.58991	5	1.46564	4
Q9UPT8	Zinc finger CCCH domain-containing protein 4	ZC3H4	3	140.2	6.27	0.986406	4	0.165538	1	0.613994	3	1.5205	5
Q9NXV6	CDKN2A-interacting protein	CDKN2AIP	4	61.1	9.01	0.985529	4	0.330708	1	0.750847	3	0.670023	2
Q9UI09	NADH dehydrogenase [ubiquinone] 1 alpha subcomplex subunit 12	NDUFA12	5	17.1	9.63	0.985529	4	2.47992	6	1.579	6	1.86158	6
O00151	PDZ and LIM domain protein 1	PDLIM1	5	36	7.02	0.985529	4	2.43778	5	5.47308	6	9.74644	6
A0A087X0R6	Sorting nexin-12	SNX12	1	19.8	7.78	0.978693	4	0.682397	4	0.401633	2	0	0
Q9BUQ8	Probable ATP-dependent RNA helicase DDX23	DDX23	4	95.5	9.55	0.978111	4	0.918698	4	0.753796	3	0.457198	2
O95747	Serine/threonine-protein kinaseR1	OXSR1	3	58	6.43	0.977234	4	0.581656	2	0.866876	4	0.165575	1
Q969E4	Transcription elongation factor A protein-like 3	TCEAL3	3	22.5	4.92	0.977234	4	2.42487	5	0.61374	3	1.00293	4
Q9NZN3	EH domain-containing protein 3	EHD3	1	60.8	6.57	0.970398	5	0.850637	4	1.37755	6	1.72266	5
P82673	28S ribosomal protein S35, mitochondrial	MRPS35	2	36.8	8.24	0.969693	4	1.06481	4	0.2959	2	0.808197	4
P43246	DNA mismatch repair protein Msh2	MSH2	8	104.7	5.77	0.969693	4	0.772105	3	0.44305	2	0.150877	1
Q15773	Myeloid leukemia factor 2	MLF2	2	28.1	6.9	0.968816	4	0.489474	3	1.35553	5	0.792209	3
Q8TBC4	NEDD8-activating enzyme E1 catalytic subunit	UBA3	3	51.8	5.45	0.968062	3	0	0	0.148751	1	0	0
Q9H0R4	Haloacid dehalogenase-like hydrolase domain-containing protein 2	HDHD2	3	28.5	6.24	0.963542	5	1.20621	6	1.01697	6	0.150877	1
O95159	Zinc finger protein-like 1	ZFPL1	2	34.1	8.07	0.96337	4	0.587328	2	0.2959	2	0.150877	1
Q6P1L8	39S ribosomal protein L14, mitochondrial	MRPL14	2	15.9	10.24	0.96303	3	1.04635	3	0.591801	2	0.608075	2
Q14195	Dihydropyrimidinase-related protein 3	DPYSL3	1	61.9	6.49	0.961399	3	0.477301	2	0	0	1.3384	4
P31483	Nucleolysin TIA-1 isoform p40	TIA1	1	42.9	7.74	0.960521	3	1.17418	2	0.591801	2	0.452631	1
P37268	Squalene synthase	FDFT1	5	48.1	6.54	0.954735	3	0.146593	1	1.74141	4	1.22072	2
O96013	Serine/threonine-protein kinase PAK 4	PAK4	2	64	9.73	0.954735	3	0	0	0.297501	1	0	0
P82675	28S ribosomal protein S5, mitochondrial	MRPS5	2	48	9.92	0.953858	3	0.587806	2	0.148751	1	0.150877	1
Q12792	Twinfilin-1	TWF1	3	40.3	6.96	0.953858	3	0.605611	3	0.603698	3	0.153161	1
Q92544	Transmembrane 9 superfamily member 4	TM9SF4	5	74.5	6.54	0.952981	3	1.02854	2	1.35589	4	1.9473	6
Q9UK45	U6 snRNA-associated Sm-like protein LSm7	LSM7	2	11.6	5.27	0.949826	1	0.293186	1	0.402903	1	0	0
O94832	Unconventional myosin-Id	MYO1D	5	116.1	9.39	0.948949	2	0.880992	2	0.887701	2	0.907545	2
Q9ULX6	A-kinase anchor protein 8-like	AKAP8L	5	71.6	5.05	0.947707	4	1.17883	6	0.945332	3	1.87149	6
O15357	Phosphatidylinositol 3,4,5-trisphosphate 5-phosphatase 2	INPPL1	4	138.5	6.54	0.947195	2	0	0	0	0	0	0
Q9UBC5	Unconventional myosin-Ia	MYO1A	1	118.3	9.31	0.947195	2	0.587328	2	0.2959	2	0.304038	2
Q92621	Nuclear pore complex protein Nup205	NUP205	6	227.8	6.19	0.947195	2	1.46784	2	0.8861	2	0.457198	2
M0QWZ7	Seryl-tRNA synthetase	SARS2	3	58.1	8.28	0.947195	2	0	0	0	0	0	0
Q9UNE7	E3 ubiquitin-protein ligase CHIP	STUB1	4	34.8	5.87	0.947022	4	0.146593	1	0	0	0.165575	1
P27708	CAD protein	CAD	9	242.8	6.46	0.946318	2	0.732965	1	0.73895	2	0.339044	2
Q08623	Pseudouridine-5'-phosphatase	PUDP	2	25.2	5.31	0.94544	2	0	0	0.297501	1	0.33115	1
O14907	Tax1-binding protein 3	TAX1BP3	1	13.7	8.48	0.939994	5	0.719625	4	0.497352	3	0	0
Q9Y3C8	Ubiquitin-fold modifier-conjugating enzyme 1	UFC1	2	19.4	7.4	0.939994	5	1.01281	5	0.803879	4	0.153161	1
Q92504	Zinc transporter SLC39A7	SLC39A7	2	50.1	6.87	0.939482	3	1.26925	4	1.29775	3	0	0
Q9Y5Y2	Cytosolic Fe-S cluster assembly factor NUBP2	NUBP2	2	28.8	5.83	0.933523	3	0.651941	4	0.509326	3	0.454914	2
O43678	NADH dehydrogenase [ubiquinone] 1 alpha subcomplex subunit 2	NDUFA2	3	10.9	9.57	0.926495	3	1.30705	4	0.401633	2	0	0
P17612	cAMP-dependent protein kinase catalytic subunit alpha	PRKACA	4	40.6	8.79	0.890804	2	1.86829	5	1.22898	4	0.914396	2
O75832	26S proteasome non-ATPase regulatory subunit 10	PSMD10	2	24.4	6.1	0.890804	2	0.880514	2	1.52498	4	0.608075	2
Q96C86	m7GpppX diphosphatase	DCPS	3	38.6	6.38	0.881632	2	1.4696	5	0.940402	3	0.912113	2
Q9BQI0	Allograft inflammatory factor 1-like	AIF1L	4	17.1	7.2	0.869765	2	1.96018	4	1.99876	5	3.74289	6
Q7Z4H3	5'-deoxynucleotidase HDDC2	HDDC2	4	23.4	5.49	0.86492	3	0.165354	1	0.615088	2	0.150877	1
Q9NX62	Golgi-resident adenosine 3',5'-bisphosphate 3'-phosphatase	BPNT2	2	38.7	6.86	0.859134	3	0.918404	3	0.718456	2	0.635483	2
Q96QC0	Serine/threonine-protein phosphatase 1 regulatory subunit 10	PPP1R10	3	99	9.17	0.859134	3	1.0534	3	1.89549	5	1.57049	4
Q9H446	RWD domain-containing protein 1	RWDD1	1	27.9	4.2	0.859134	3	0	0	0.320789	1	0.996028	2
O94973	AP-2 complex subunit alpha-2	AP2A2	4	103.9	6.96	0.858257	4	2.40501	4	0.752195	3	0.912113	2
Q9UBL6	Copine-7	CPNE7	1	70.2	6.38	0.858257	4	0.850637	4	0.762491	4	0.855618	5
Q8IVD9	NudC domain-containing protein 3	NUDCD3	2	40.8	5.25	0.858257	4	0.192923	1	0.509326	3	0.350999	2
P52566	Rho GDP-dissociation inhibitor 2	ARHGDIB	3	23	5.21	0.85738	3	2.71476	5	0	0	0	0
P56181	NADH dehydrogenase [ubiquinone] flavoprotein 3, mitochondrial	NDUFV3	1	11.9	9.7	0.85738	3	0.523999	2	0	0	1.40445	4
O15498	Synaptobrevin homolog YKT6	YKT6	3	22.4	6.92	0.85738	3	0.587328	2	0.749246	3	0.620489	3
Q9Y5P6	Mannose-1-phosphate guanyltransferase beta	GMPPB	4	39.8	6.61	0.856625	3	0.899275	3	0.14715	1	0	0
Q13232	Nucleoside diphosphate kinase 3	NME3	3	19	7.84	0.85286	3	1.89197	6	0.668042	4	0.454914	2
Q9BY32	Inosine triphosphate pyrophosphatase	ITPA	4	21.4	5.66	0.851421	3	2.84061	5	2.7987	6	0.301754	1
Q96QR8	Transcriptional activator protein Pur-beta	PURB	6	33.2	5.43	0.851228	3	1.95359	5	0.297501	1	0.820076	4
P56545	C-terminal-binding protein 2	CTBP2	3	48.9	6.95	0.850716	4	0.440257	2	0.159047	1	0.153161	1
Q9BQ67	Glutamate-rich WD repeat-containing protein 1	GRWD1	3	49.4	4.92	0.850716	4	0.330892	2	0.626985	3	0.304038	2
Q16775	Hydroxyacylglutathione hydrolase, mitochondrial	HAGH	4	33.8	8.12	0.849962	3	1.0779	4	0.348932	2	0.150877	1
P53602	Diphosphomevalonate decarboxylase	MVD	2	43.4	7.23	0.84493	3	0.294142	1	0.2959	2	1.21615	2
Q92896	Golgi apparatus protein 1	GLG1	5	134.5	6.9	0.842249	3	1.57323	5	1.27047	5	3.05145	6
A6NHQ2	rRNA/tRNA 2'-O-methyltransferase fibrillarin-like protein 1	FBLL1	2	34.8	10.35	0.841544	4	0.733921	2	0.603444	3	0.153161	1
Q9NNW7	Thioredoxin reductase 2, mitochondrial	TXNRD2	4	56.5	7.5	0.841544	4	0.440735	2	0.444651	2	0	0
Q92747	Actin-related protein 2/3 complex subunit 1A	ARPC1A	1	41.5	8.18	0.839913	3	0.586372	1	0.14715	1	0.153161	1
Q9GZL7	Ribosome biogenesis protein WDR12	WDR12	3	47.7	5.9	0.839036	2	0.293186	1	0	0	0	0
Q96HY6	DDRGK domain-containing protein 1	DDRGK1	7	35.6	5.12	0.835758	4	2.58604	6	1.08219	4	2.6176	6
F5H5R8	Arylamine N-acetyltransferase	NAT1	1	40.8	6.9	0.835758	4	0.440735	2	0.911242	4	0.304038	2
O94762	ATP-dependent DNA helicase Q5	RECQL5	1	108.8	8.56	0.835758	4	0.643317	3	0.454947	3	0.318735	2
O15296	Polyunsaturated fatty acid lipoxygenase ALOX15B	ALOX15B	7	75.8	6.1	0.834881	4	1.81749	4	0	0	0	0
E7ETB3	Aspartyl aminopeptidase	DNPEP	5	54.5	7.74	0.834881	4	0.293664	2	1.05999	4	0.77494	3
A0A3B3ISF9	Endothelin-converting enzyme 1	ECE1	9	94.4	5.82	0.834881	4	1.12943	5	0.159047	1	4.38957	5
Q9Y624	Junctional adhesion molecule A	F11R	3	32.6	7.9	0.834881	4	1.54248	4	1.72509	5	1.19495	4
O75935	Dynactin subunit 3	DCTN3	3	21.1	5.47	0.830382	2	0.722695	2	1.44215	4	1.72569	5
P31321	cAMP-dependent protein kinase type I-beta regulatory subunit	PRKAR1B	1	43	5.71	0.830382	2	1.2182	4	0.803266	2	0.150877	1
Q96KN7	X-linked retinitis pigmentosa GTPase regulator-interacting protein 1	RPGRIP1	2	146.6	5.68	0.830382	2	0	0	0	0	0.165575	1
Q9UQE7	Structural maintenance of chromosomes protein 3	SMC3	10	141.5	7.18	0.829095	3	1.13038	4	1.68428	4	0.620489	3
Q9NRL2	Bromodomain adjacent to zinc finger domain protein 1A	BAZ1A	3	178.6	6.6	0.828218	3	0.293664	2	0.14715	1	0	0
Q5T9A4	ATPase family AAA domain-containing protein 3B	ATAD3B	1	72.5	9.2	0.828045	5	3.50184	6	1.99848	4	1.52353	6
O00115	Deoxyribonuclease-2-alpha	DNASE2	2	39.6	8.05	0.828045	5	0.896967	4	0.444651	2	2.07465	5
P35269	General transcription factor IIF subunit 1	GTF2F1	2	58.2	7.49	0.828045	5	0.192923	1	0.200181	1	0.88834	4
B7ZC38	Endophilin-B2	SH3GLB2	3	44.3	5.82	0.828045	5	0.982833	5	1.01697	6	1.85983	6
Q6DKK2	Tetratricopeptide repeat protein 19, mitochondrial	TTC19	3	42.4	5.77	0.828045	5	1.50286	4	0.159047	1	0.153161	1
A0A0A0MTH3	Integrin-linked protein kinase	ILK	4	54.6	7.97	0.827341	3	0.342881	2	1.1024	4	0.454914	2
P49916	DNA ligase 3	LIG3	5	112.8	9.01	0.827341	3	0.587806	2	0.444651	2	0	0
Q8WWY3	U4/U6 small nuclear ribonucleoprotein Prp31	PRPF31	4	55.4	5.78	0.826976	4	2.44624	6	1.40671	5	0.77365	3
Q6YN16	Hydroxysteroid dehydrogenase-like protein 2	HSDL2	1	45.4	7.99	0.825709	3	0	0	0.297501	1	0	0
P42679	Megakaryocyte-associated tyrosine-protein kinase	MATK	1	56.4	8.81	0.825709	3	0	0	0.591801	2	0	0
O75431	Metaxin-2	MTX2	4	29.7	6.29	0.825709	3	2.78409	5	3.78839	6	1.72434	4
Q9Y2D0	Carbonic anhydrase 5B, mitochondrial	CA5B	2	36.4	7.81	0.824832	3	0.146593	1	0	0	0	0
P10253	Lysosomal alpha-glucosidase	GAA	13	105.3	6	0.824832	3	5.49388	6	0	0	0.304038	2
Q9Y450	HBS1-like protein	HBS1L	2	75.4	6.61	0.824832	3	0	0	0	0	0.350999	2
Q13835	Plakophilin-1	PKP1	1	82.8	9.13	0.82121	3	0.636067	3	0.307797	2	0.150877	1
Q9BV86	N-terminal Xaa-Pro-Lys N-methyltransferase 1	NTMT1	1	25.4	5.52	0.821017	4	1.06251	5	0.519623	3	1.22078	4
Q04941	Proteolipid protein 2	PLP2	1	16.7	7.24	0.821017	4	1.52057	5	2.28846	6	2.048	6
Q8N6H7	ADP-ribosylation factor GTPase-activating protein 2	ARFGAP2	6	56.7	7.99	0.819046	3	0.459202	3	0	0	0.519612	2
Q14008	Cytoskeleton-associated protein 5	CKAP5	6	225.4	7.8	0.819046	3	0.477301	2	0.14715	1	0.4856	3
A0A1C7CYX9	Dihydropyrimidinase-related protein 2	DPYSL2	2	73.5	6.35	0.819046	3	0	0	0.2959	2	0	0
Q9GZZ9	Ubiquitin-like modifier-activating enzyme 5	UBA5	4	44.8	4.84	0.818169	3	0.53869	2	0	0	0	0
O43447	Peptidyl-prolyl cis-trans isomerase H	PPIH	5	19.2	8.07	0.814354	4	1.64599	6	1.26986	5	0.457198	2
Q14694	Ubiquitin carboxyl-terminal hydrolase 10	USP10	4	87.1	5.31	0.81326	2	0	0	0	0	0	0
P45381	Aspartoacylase	ASPA	1	35.7	6.52	0.812382	2	0	0	0	0	0	0
A0A087WU53	Dolichyl-diphosphooligosaccharide--protein glycosyltransferase subunit MAGT1	MAGT1	2	41.5	9.94	0.812382	2	1.04587	3	0.615088	2	0.966632	3
P01111	GTPase NRas	NRAS	2	21.2	5.17	0.812382	2	0.293186	1	0.588599	1	0.457198	2
P63313	Thymosin beta-10	TMSB10	1	5	5.36	0.812382	2	0.661784	2	0.294299	1	0	0
Q96ER9	Mitochondrial potassium channel	CCDC51	2	45.8	8.19	0.81221	4	0.489474	3	0.510596	3	1.35696	5
P50579	Methionine aminopeptidase 2	METAP2	3	52.9	5.82	0.811505	2	0	0	0	0	0	0
O75694	Nuclear pore complex protein Nup155	NUP155	2	155.1	6.16	0.811505	2	0.880992	2	0.591801	2	0.301754	1
P49792	E3 SUMO-protein ligase RanBP2	RANBP2	5	358	6.2	0.811505	2	0.587328	2	0	0	0.150877	1
Q6PJT7	Zinc finger CCCH domain-containing protein 14	ZC3H14	3	82.8	7.31	0.811505	2	0	0	0.2959	2	0.702457	4
Q68E01	Integrator complex subunit 3	INTS3	2	118	5.8	0.810628	2	0.146593	1	0	0	0	0
H0Y8C3	Mitochondrial carrier homolog 1 (Fragment)	MTCH1	2	43.1	9.16	0.810628	2	1.17513	2	0.2959	2	0.306321	1
Q5VIR6	Vacuolar protein sorting-associated protein 53 homolog	VPS53	1	94.3	6.7	0.810628	2	1.40268	4	0.294299	1	0	0
A0A087WWM6	Proline dehydrogenase	PRODH	7	68	7.87	0.810456	3	3.4302	6	1.89115	4	1.06299	2
O60828	Polyglutamine-binding protein 1	PQBP1	2	30.5	6.33	0.804305	4	0.19581	1	0	0	0.533844	2
Q8WU90	Zinc finger CCCH domain-containing protein 15	ZC3H15	4	48.6	5.31	0.798518	3	0.388733	2	0.601814	2	1.09149	3
Q8N3C0	Activating signal cointegrator 1 complex subunit 3	ASCC3	2	251.3	7.09	0.797641	4	0	0	0.453346	2	0	0
O60925	Prefoldin subunit 1	PFDN1	2	14.2	6.81	0.797641	4	1.01329	6	0.977187	5	2.8833	6
O94874	E3 UFM1-protein ligase 1	UFL1	9	89.5	6.79	0.797641	4	3.1199	5	0.748964	3	3.53342	5
Q8IZQ5	Selenoprotein H	SELENOH	1	13.4	9.74	0.790806	2	0	0	0	0	0	0
Q15532	Protein SSXT	SS18	1	45.9	6.46	0.790806	2	0.391619	1	0.803266	2	1.03315	3
P01023	Alpha-2-macroglobulin	A2M	5	163.2	6.46	0.790613	2	0.972697	3	0.318094	1	0	0
Q86WA6	Valacyclovir hydrolase	BPHL	3	32.5	9.14	0.790613	2	2.20363	6	0.160394	1	0.48431	2
Q7Z401	C-myc promoter-binding protein	DENND4A	1	209.1	7.31	0.790613	2	0.339994	2	0.548783	3	1.00134	3
Q8NC96	Adaptin ear-binding coat-associated protein 1	NECAP1	1	29.7	6.8	0.790613	2	0.330892	2	0.201451	1	0.701167	3
D6RFF8	Glucosamine-6-phosphate isomerase (Fragment)	GNPDA1	2	32.4	6.46	0.73928	2	0	0	0.160394	1	0	0
E5RG17	Putative deoxyribonuclease TATDN1 (Fragment)	TATDN1	4	36.4	7.65	0.73928	2	0.293664	2	0	0	0	0
Q06203	Amidophosphoribosyltransferase	PPAT	5	57.4	6.76	0.730108	2	0	0	0.14715	1	0	0
Q8WVY7	Ubiquitin-like domain-containing CTD phosphatase 1	UBLCP1	2	36.8	6.46	0.730108	2	0.789432	3	0.159047	1	0	0
Q96S44	EKC/KEOPS complex subunit TP53RK	TP53RK	2	28.1	9.54	0.724199	2	0.294142	1	0	0	0	0
P51553	Isocitrate dehydrogenase [NAD] subunit gamma, mitochondrial	IDH3G	2	42.8	8.5	0.723444	3	0.45968	2	1.17737	6	0	0
Q9NRX2	39S ribosomal protein L17, mitochondrial	MRPL17	4	20	10.11	0.723444	3	1.27083	4	1.44276	5	1.76684	5
Q9H2W6	39S ribosomal protein L46, mitochondrial	MRPL46	4	31.7	7.05	0.720936	2	0.312609	2	0.498953	2	0.304038	2
O75380	NADH dehydrogenase [ubiquinone] iron-sulfur protein 6, mitochondrial	NDUFS6	4	13.7	8.28	0.718048	2	1.1856	3	1.13758	5	3.24258	6
Q96DE0	U8 snoRNA-decapping enzyme	NUDT16	2	21.3	6.89	0.715904	4	0.651941	4	1.01697	6	0.304038	2
Q9NVM6	DnaJ homolog subfamily C member 17	DNAJC17	1	34.7	8.53	0.715027	3	0.459018	3	0.360576	2	0.500586	3
P50750	Cyclin-dependent kinase 9	CDK9	1	42.8	8.79	0.709068	3	0.774579	2	1.15543	5	0.523178	3
A0A096LP10	N-acetylglucosaminyldiphosphodolichol N-acetylglucosaminyltransferase (Fragment)	ALG13	1	17.8	6.52	0.708876	3	0.294142	1	0.160394	1	0.457198	2
Q7L5D6	Golgi to ER traffic protein 4 homolog	GET4	2	36.5	5.41	0.708363	3	1.92862	5	0.989084	4	1.21615	2
Q13363	C-terminal-binding protein 1	CTBP1	6	47.5	6.77	0.706732	4	1.94069	5	1.2831	4	0.457198	2
Q14320	Protein FAM50A	FAM50A	4	40.2	6.83	0.706732	4	0.643317	3	1.3762	6	1.2048	3
Q96IZ0	PRKC apoptosis WT1 regulator protein	PAWR	3	36.5	5.41	0.706732	4	0.624556	4	0.775736	4	1.00649	6
Q99575	Ribonucleases P/MRP protein subunit POP1	POP1	2	114.6	9.22	0.706732	4	0.293186	1	0.444651	2	0	0
P41208	Centrin-2	CETN2	3	19.7	5	0.705855	3	0.777466	2	0.400363	1	3.65626	4
H0Y886	Complex I-SGDH (Fragment)	NDUFB5	3	23.5	9.6	0.700946	3	1.07113	4	1.29935	4	0.457198	2
Q13619	Cullin-4A	CUL4A	4	87.6	8.13	0.700069	4	0.752682	3	1.0497	3	1.36703	2
O95168	NADH dehydrogenase [ubiquinone] 1 beta subcomplex subunit 4	NDUFB4	3	15.2	9.85	0.700069	4	0.752866	3	0.160394	1	0.150877	1
A0A494C0X0	Tubulin-folding cofactor B	TBCB	1	31.1	5.74	0.700069	4	0.146593	1	0	0	0	0
C9J7E5	Transportin-3	TNPO3	2	108	5.71	0.700069	4	0.293664	2	0.615341	4	0.153161	1
P61964	WD repeat-containing protein 5	WDR5	1	36.6	8.27	0.700069	4	0.625034	3	0.456295	3	0.150877	1
Q16584	Mitogen-activated protein kinase kinase kinase 11	MAP3K11	1	92.6	8.12	0.699896	3	1.99901	6	2.1124	6	1.1264	5
Q9BV20	Methylthioribose-1-phosphate isomerase	MRI1	3	39.1	6.3	0.699192	4	0.955632	4	0.454947	3	0.457198	2
Q9BSH4	Translational activator of cytochrome c oxidase 1	TACO1	3	32.5	8.13	0.698314	3	0.918698	4	0.912843	4	0.150877	1
P10620	Microsomal glutathione S-transferase 1	MGST1	2	17.6	9.39	0.69756	3	1.65148	3	0.737349	2	0.622773	3
P62873	Guanine nucleotide-binding protein G(I)/G(S)/G(T) subunit beta-1	GNB1	2	37.4	6	0.694282	2	1.35818	3	0	0	0.301754	1
Q08378	Golgin subfamily A member 3	GOLGA3	10	167.3	5.44	0.693405	3	0.526517	2	0	0	4.3578	4
Q00535	Cyclin-dependent-like kinase 5	CDK5	2	33.3	7.66	0.693233	4	0.774579	2	1.64716	5	0.978093	4
Q96P70	Importin-9	IPO9	4	115.9	4.81	0.692528	3	0.146593	1	2.25201	6	0.454914	2
A8MXV4	Nucleoside diphosphate-linked moiety X motif 19	NUDT19	3	42.2	7.64	0.691651	3	0.146593	1	0.605045	3	0.454914	2
A0A2R8Y6Y7	Succinate--CoA ligase [ADP-forming] subunit beta, mitochondrial	SUCLA2	2	52.6	7.49	0.690897	3	0.293186	1	0.591801	2	0	0
Q9NZ01	Very-long-chain enoyl-CoA reductase	TECR	4	36	9.45	0.690897	3	2.20224	2	1.49849	3	1.91632	6
Q9H9B1	Histone-lysine N-methyltransferase EHMT1	EHMT1	3	141.4	5.76	0.69002	3	0.587328	2	0.148751	1	0.150877	1
Q0VDF9	Heat shock 70 kDa protein 14	HSPA14	2	54.8	5.59	0.69002	3	0.440735	2	0.602097	3	0.150877	1
A0A0A0MR39	Myelin expression factor 2	MYEF2	5	64.1	8.87	0.69002	3	1.4169	4	0.603084	2	2.76921	4
Q8TBA6	Golgin subfamily A member 5	GOLGA5	4	83	5.83	0.685693	4	0	0	0.200181	1	0.349709	2
P82921	28S ribosomal protein S21, mitochondrial	MRPS21	1	10.7	9.92	0.6855	4	0.847935	5	0.348601	2	0.153161	1
Q03426	Mevalonate kinase	MVK	4	42.4	6.46	0.685111	2	0	0	0.591801	2	0.76352	2
Q96KR1	Zinc finger RNA-binding protein	ZFR	3	116.9	9.04	0.684233	3	0	0	0.14715	1	0	0
Q8TF74	WAS/WASL-interacting protein family member 2	WIPF2	1	46.3	10.93	0.683356	3	0.293664	2	0.454947	3	0.185883	1
Q01085	Nucleolysin TIAR	TIAL1	2	41.6	7.74	0.682479	3	0.880992	2	1.05839	4	0.452631	1
Q92890	Ubiquitin recognition factor in ER-associated degradation protein 1	UFD1	4	34.5	6.7	0.682479	3	0	0	0.309145	2	0.153161	1
Q7LBR1	Charged multivesicular body protein 1b	CHMP1B	1	22.1	8.1	0.678664	3	0.551385	2	0.816793	5	0.33676	2
K7ES89	Dual specificity protein phosphatase (Fragment)	DUSP3	3	14.3	9.41	0.678664	3	0.391619	1	1.20838	4	0	0
P10515	Dihydrolipoyllysine-residue acetyltransferase component of pyruvate dehydrogenase complex, mitochondrial	DLAT	6	69	7.84	0.67757	2	1.39607	3	1.64668	4	0.793958	3
P20839	Inosine-5'-monophosphate dehydrogenase 1	IMPDH1	3	55.4	6.9	0.676693	2	0	0	1.20874	4	0	0
Q9Y6V0	Protein piccolo	PCLO	3	560.4	6.47	0.676693	2	0.293186	1	0	0	0.371767	1
P30876	DNA-directed RNA polymerase II subunit RPB2	POLR2B	2	133.8	6.87	0.676693	2	0.587328	2	0.148751	1	0	0
Q8IXI1	Mitochondrial Rho GTPase 2	RHOT2	4	68.1	5.86	0.676693	2	1.02759	2	0	0	0	0
Q9UBR2	Cathepsin Z	CTSZ	2	33.8	7.11	0.676328	4	0.535326	3	0.401633	2	0	0
O00165	HCLS1-associated protein X-1	HAX1	4	31.6	4.92	0.675816	2	0.192923	1	0.200181	1	0.165575	1
A8MYK1	39S ribosomal protein L23, mitochondrial	MRPL23	2	21.8	11.62	0.675816	2	0.698271	3	0.962672	5	0.608075	2
Q9HCU5	Prolactin regulatory element-binding protein	PREB	5	45.4	7.88	0.675816	2	1.17466	2	0.148751	1	0	0
Q08AF3	Schlafen family member 5	SLFN5	4	101	8.22	0.675816	2	0.58685	2	0	0	0	0
Q9NTJ3	Structural maintenance of chromosomes protein 4	SMC4	3	147.1	6.79	0.675816	2	0	0	0.44305	2	0	0
Q5THJ4	Vacuolar protein sorting-associated protein 13D	VPS13D	3	491.6	6.58	0.675816	2	0.440257	2	0.159047	1	0	0
Q9HAV4	Exportin-5	XPO5	4	136.2	5.8	0.675816	2	0.964072	5	1.36591	6	0.608075	2
Q8ND56	Protein LSM14 homolog A	LSM14A	2	50.5	9.52	0.669685	2	0.19581	1	0.201451	1	0.702457	4
Q9BQ95	Evolutionarily conserved signaling intermediate in Toll pathway, mitochondrial	ECSIT	2	49.1	6.29	0.669665	3	0.19581	1	0.201451	1	0.153161	1
Q99627	COP9 signalosome complex subunit 8	COPS8	5	23.2	5.38	0.669492	3	0.885163	4	0.718456	2	3.16129	4
Q9NZL4	Hsp70-binding protein 1	HSPBP1	1	39.3	5.21	0.669492	3	0.388733	2	0.201451	1	0.185883	1
Q9NPP4	NLR family CARD domain-containing protein 4	NLRC4	1	116.1	6.77	0.669492	3	0.652125	4	0.666772	4	0.819321	4
P52306	Rap1 GTPase-GDP dissociation stimulator 1	RAP1GDS1	3	66.3	5.31	0.669492	3	1.24966	4	0.669643	4	1.51693	3
Q6YHU6	Thyroid adenoma-associated protein	THADA	1	219.5	6.06	0.6693	2	1.0896	4	1.03925	3	0.333729	1
Q9H223	EH domain-containing protein 4	EHD4	3	61.1	6.76	0.668787	3	0.388733	2	0.201451	1	0.185883	1
P51116	Fragile X mental retardation syndrome-related protein 2	FXR2	3	74.2	6.23	0.668787	3	0.339516	2	0.456548	2	0.304038	2
Q7L9L4	MOB kinase activator 1B	MOB1B	3	25.1	6.73	0.663022	2	0.165354	1	0.548783	3	1.3237	4
Q9UQN3	Charged multivesicular body protein 2b	CHMP2B	2	23.9	8.76	0.596927	2	0.624556	4	0.454947	3	1.30136	4
Q9NVS9	Pyridoxine-5'-phosphate oxidase	PNPO	3	30	7.06	0.596927	2	0.342881	2	1.11463	4	0.799768	3
P55212	Caspase-6	CASP6	2	33.3	6.93	0.587755	2	0.827322	2	1.28051	4	0.457198	2
P51589	Cytochrome P450 2J2	CYP2J2	1	57.6	8.6	0.587755	2	0.311947	2	0.294299	1	0.891379	2
Q4V328	GRIP1-associated protein 1	GRIPAP1	1	95.9	5.11	0.587755	2	0	0	0	0	0.368269	1
Q9NQE9	Histidine triad nucleotide-binding protein 3	HINT3	3	20.3	6.6	0.587755	2	0.844386	3	0.936384	3	0.459482	1
Q9NX24	H/ACA ribonucleoprotein complex subunit 2	NHP2	3	17.2	8.22	0.587755	2	0.361163	2	0.200181	1	0.834315	4
Q96I25	Splicing factor 45	RBM17	1	44.9	5.97	0.587755	2	0.777466	2	0	0	1.64122	5
P25815	Protein S100-P	S100P	2	10.4	4.88	0.587755	2	0.330892	2	2.36826	5	3.54323	4
Q99961	Endophilin-A2	SH3GL1	5	41.5	5.43	0.587755	2	0	0	0.294299	1	4.21474	4
Q8NFQ8	Torsin-1A-interacting protein 2	TOR1AIP2	4	51.2	4.96	0.587755	2	1.98869	5	2.72454	6	2.87468	6
Q16881	Thioredoxin reductase 1, cytoplasmic	TXNRD1	4	70.9	7.39	0.587755	2	0.459018	3	0.615341	4	0.150877	1
H0YF29	UPF0598 protein C8orf82 (Fragment)	C8orf82	1	28.6	9.72	0.581092	3	0.587328	2	0.775736	4	0.454914	2
F5H0C4	Proteasomal ATPase-associated factor 1	PAAF1	1	42.7	6.16	0.581092	3	0.146593	1	0	0	0	0
H0YMV8	40S ribosomal protein S27	RPS27L	1	11.3	9.32	0.581092	3	0.58685	2	0.591801	2	0.304038	2
P48163	NADP-dependent malic enzyme	ME1	11	64.1	6.13	0.578583	2	0	0	7.47508	6	1.83793	3
P62280	40S ribosomal protein S11	RPS11	2	18.4	10.3	0.578583	2	0.440257	2	0.593402	2	0.610359	2
O00267	Transcription elongation factor SPT5	SUPT5H	2	120.9	5.06	0.574428	2	0.789432	3	0.986213	4	0.820611	5
Q9NX40	OCIA domain-containing protein 1	OCIAD1	4	27.6	7.49	0.573551	3	1.33722	5	1.71476	5	2.89654	6
Q00796	Sorbitol dehydrogenase	SORD	2	38.3	7.97	0.573551	3	0.97373	3	0	0	0	0
Q92797	Symplekin	SYMPK	2	141.1	6.13	0.573551	3	0	0	0.320789	1	0.306321	1
Q9UNP9	Peptidyl-prolyl cis-trans isomerase E	PPIE	2	33.4	5.6	0.572674	2	0.661415	1	1.57206	3	0.966632	3
Q8NBJ5	Procollagen galactosyltransferase 1	COLGALT1	3	71.6	7.31	0.57192	3	0	0	0.14715	1	0	0
A0A087WUB9	Beta-catenin-like protein 1	CTNNBL1	7	65.7	5.02	0.57192	3	1.40202	6	1.55119	5	3.21511	6
P42285	Exosome RNA helicase MTR4	MTREX	2	117.7	6.52	0.57192	3	0.606567	2	0.603444	3	0.153161	1
Q96T37	RNA-binding protein 15	RBM15	2	107.1	10.08	0.571043	3	0.440735	2	0.2959	2	0.457198	2
Q9NX46	ADP-ribose glycohydrolase ARH3	ADPRS	3	38.9	5.07	0.569411	1	0.679511	3	0	0	0	0
P25490	Transcriptional repressor protein YY1	YY1	1	44.7	6.25	0.569411	1	0.294142	1	0.318094	1	0.371767	1
P49207	60S ribosomal protein L34	RPL34	2	13.3	11.47	0.566523	2	1.0131	5	1.80896	6	1.76545	6
O43865	S-adenosylhomocysteine hydrolase-like protein 1	AHCYL1	3	58.9	6.89	0.565256	3	1.21284	4	0.615341	4	0.304038	2
Q9NY12	H/ACA ribonucleoprotein complex subunit 1	GAR1	4	22.3	10.92	0.565256	3	0.670702	3	0.93613	4	1.05824	4
Q9NVT9	Armadillo repeat-containing protein 1	ARMC1	1	31.3	5.74	0.564379	4	0.294142	1	0.2959	2	0.304038	2
Q8WXE1	ATR-interacting protein	ATRIP	1	85.8	6.32	0.564379	4	0.554087	3	0	0	0.500586	3
Q96KA5	Cleft lip and palate transmembrane protein 1-like protein	CLPTM1L	3	62.2	8.56	0.564379	4	0.734399	2	0.148751	1	0.520895	3
P29373	Cellular retinoic acid-binding protein 2	CRABP2	2	15.7	5.4	0.564379	4	0.771149	4	2.42107	6	1.21615	2
O43464	Serine protease HTRA2, mitochondrial	HTRA2	1	48.8	10.07	0.564379	4	0.293664	2	0	0	0	0
A0A0C4DGV4	Late endosomal/lysosomal adaptor and MAPK and MTOR activator 5	LAMTOR5	1	18.1	5.5	0.564379	4	1.23667	5	0.466591	3	1.00475	5
Q9Y676	28S ribosomal protein S18b, mitochondrial	MRPS18B	4	29.4	9.38	0.564379	4	0.918698	4	0.456295	3	0.457198	2
P00846	ATP synthase subunit a	MT-ATP6	1	24.8	10.1	0.564379	4	0.440735	2	0.591801	2	0.304038	2
P53041	Serine/threonine-protein phosphatase 5	PPP5C	1	56.8	6.28	0.564379	4	0.459018	3	0.2959	2	0	0
Q9UBV2	Protein sel-1 homolog 1	SEL1L	3	88.7	5.39	0.564379	4	0.459202	3	0.679939	3	0	0
P11166	Solute carrier family 2, facilitated glucose transporter member 1	SLC2A1	2	54	8.72	0.564379	4	0.440257	2	0.14715	1	0.153161	1
A0A087WY85	Ubiquitin-conjugating enzyme E2 D3	UBE2D3	1	16.8	8.44	0.564379	4	0.312425	2	0.764092	4	0	0
C9J6P4	Zinc finger CCCH-type antiviral protein 1	ZC3HAV1	2	114	8.56	0.563502	3	0.441213	1	0.148751	1	0.150877	1
Q9NZM1	Myoferlin	MYOF	4	234.6	6.18	0.558593	2	0	0	0.44305	2	0	0
Q9BYG3	MKI67 FHA domain-interacting nucleolar phosphoprotein	NIFK	2	34.2	9.88	0.558593	2	0.147071	1	0	0	0.371767	1
Q13098	COP9 signalosome complex subunit 1	GPS1	3	55.5	6.74	0.557716	3	0.312425	2	0.844683	4	0.605791	2
Q14676	Mediator of DNA damage checkpoint protein 1	MDC1	3	226.5	5.47	0.557716	3	0.146593	1	0.469539	2	0.636477	4
P62312	U6 snRNA-associated Sm-like protein LSm6	LSM6	1	9.1	9.58	0.557544	3	0.643501	3	0.815523	5	0.304038	2
Q6IN85	Serine/threonine-protein phosphatase 4 regulatory subunit 3A	PPP4R3A	3	95.3	4.94	0.557544	3	0.652125	4	0.2959	2	0.304038	2
O75828	Carbonyl reductase [NADPH] 3	CBR3	5	30.8	6.18	0.557351	3	1.76011	5	1.47164	5	1.34325	6
P07858	Cathepsin B	CTSB	3	37.8	6.3	0.557351	3	2.55673	6	0.828437	4	0.332439	2
Q96KC8	DnaJ homolog subfamily C member 1	DNAJC1	2	63.8	8.63	0.557351	3	0.719625	4	0.507725	3	1.17511	5
P53701	Holocytochrome c-type synthase	HCCS	5	30.6	6.68	0.557351	3	0.53244	2	1.16412	6	0.498014	2
Q96G03	Phosphoglucomutase-2	PGM2	1	68.2	6.73	0.557351	3	0.587806	2	1.17602	6	0.624063	3
P52758	2-iminobutanoate/2-iminopropanoate deaminase	RIDA	2	14.5	8.68	0.557351	3	0.673772	4	0.148751	1	0	0
Q12955	Ankyrin-3	ANK3	3	480.1	6.49	0.556839	3	0.312131	2	0.975586	4	0.166865	1
Q9H201	Epsin-3	EPN3	5	68.2	5.91	0.556839	3	0.358277	2	0.643231	3	1.52987	3
F5GXJ1	Complex I-20kD	NDUFS7	3	25.4	9.89	0.556839	3	0.880992	2	0.454947	3	0.454914	2
Q9Y697	Cysteine desulfurase, mitochondrial	NFS1	3	50.2	8.31	0.556839	3	0.293186	1	0.148751	1	0.304038	2
H3BSH7	U3 small nucleolar RNA-associated protein 4 homolog (Fragment)	UTP4	1	77.9	8.72	0.556839	3	0.293664	2	0	0	0	0
A0A6Q8PEZ7	Chloride channel CLIC-like protein 1	CLCC1	1	63.9	5.71	0.556084	2	0	0	0.294299	1	0	0
[truncated: 1,843 more rows]
