# Supplementary material for: Proteomic Characterization of a 3D HER2+ Breast Cancer Model Reveals the Role of Mitochondrial Complex I in Acquired Resistance to Trastuzumab
Source: Int J Mol Sci. 2024 Jul 5;25(13):7397. doi: 10.3390/ijms25137397 (PMC11242363; doi:10.3390/ijms25137397)
Supplement: Supplementary file 1 [file ijms-25-07397-s001.zip › Supplementary_Table_S2.xlsx]

## Sheet: Suppl.Table_S2
Table S2. Complete list of statistically significant proteins extracted by LDA. For each protein are reported: Uniprot Accession, Description, Gene symbol, MW, pI, aPSM for each condition, F ratio, Prob>F and CV calculated for each sample group.
Uniprot Accession	Description	Gene symbol	Rapporto F	Prob>F	Unique Peptides	MW [kDa]	calc. pI	aPSM RS T=0	aPSM RS T=15	aPSM nRS T=0	aPSM nRST=15	CV RS T=0	CV RS T=15	CV nRS T=0	CV nRS T=15
P31153	S-adenosylmethionine synthase isoform type-2	MAT2A	3.09857	0.0499914	4	43.6	6.48	2.77851	1.44156	2.03395	1.24227	0.333672	0.599726	0.369824	0.499036
P17980	26S proteasome regulatory subunit 6A	PSMC3	3.09939	0.049953	16	49.2	5.24	21.3028	19.8395	19.1342	14.5928	0.179466	0.227675	0.120812	0.159193
P18887	DNA repair protein XRCC1	XRCC1	3.10451	0.0497134	3	69.4	6.39	0.303049	0.587328	0	1.31007	2.44949	0	/	0.54818
Q9BYD2	39S ribosomal protein L9, mitochondrial	MRPL9	3.10608	0.0496405	4	30.2	10.08	0.277165	1.76959	2.15433	0.454914	1.55005	0.24278	0.217673	1.08399
Q9BV40	Vesicle-associated membrane protein 8	VAMP8	3.10991	0.0494622	3	11.4	7.34	1.38289	3.12427	3.85139	4.6359	0.835863	0.368437	0.537723	0.446727
Q96PU5	E3 ubiquitin-protein ligase NEDD4-like	NEDD4L	3.11224	0.0493544	2	111.9	5.82	1.38433	0.45968	0.456548	0	0.875201	2.83915	2.77854	/
Q96EL3	39S ribosomal protein L53, mitochondrial	MRPL53	3.11429	0.0492596	1	12.1	8.76	1.84466	1.35866	3.29216	0.923533	0.812348	0.999212	0.383424	1.65836
Q14739	Delta(14)-sterol reductase LBR	LBR	3.11539	0.0492089	2	70.7	9.36	0	0	0.148751	0.682148	/	/	0	0
Q13283	Ras GTPase-activating protein-binding protein 1	G3BP1	3.11981	0.0490051	11	52.1	5.52	24.9708	18.7172	16.1198	21.1704	0.103614	0.147246	0.137384	0.174806
Q9BS40	Latexin	LXN	3.12751	0.0486531	3	25.7	5.78	1.99706	2.00246	0.294299	0.301754	0.910237	0.667495	4.78276	4.25074
P15880	40S ribosomal protein S2	RPS2	3.12899	0.0485855	10	31.3	10.24	15.4467	22.0942	22.4145	10.9711	0.4224	0.294138	0.279865	0.762791
Q8TAT6	Nuclear protein localization protein 4 homolog	NPLOC4	3.13135	0.0484784	9	68.1	6.38	4.45598	2.12395	5.25618	2.12826	0.608133	1.32868	0.539454	0.77918
Q9H832	Ubiquitin-conjugating enzyme E2 Z	UBE2Z	3.14267	0.0479671	7	38.2	5.62	5.21092	5.90827	7.88943	3.66831	0.543856	0.430239	0.277443	0.577198
F6TLX2	Glyoxalase domain-containing protein 4	GLOD4	3.14634	0.047803	7	54.7	8.7	13.1544	11.3845	11.1361	7.08125	0.172965	0.242296	0.26449	0.485423
Q9NRY2	SOSS complex subunit C	INIP	3.14773	0.0477409	3	11.4	9.25	0	0	0	0.850303	/	/	/	0
K7ELC2	40S ribosomal protein S15	RPS15	3.1521	0.0475459	5	17.7	10.39	11.427	10.7158	15.5371	16.2242	0.360812	0.243479	0.174721	0.152154
J3KQJ1	Inactive C-alpha-formylglycine-generating enzyme 2	SUMF2	3.15977	0.0472064	7	35.9	9.19	2.09916	4.42561	2.47708	6.17554	0.56483	0.3175	0.553043	0.316854
P34897	Serine hydroxymethyltransferase, mitochondrial	SHMT2	3.17402	0.0465821	14	56	8.53	20.5657	19.6707	24.5434	10.2086	0.365141	0.380637	0.300621	0.71051
Q01970	1-phosphatidylinositol 4,5-bisphosphate phosphodiesterase beta-3	PLCB3	3.18798	0.0459795	7	138.7	5.9	1.5107	0.146593	0.148751	0.185883	1.13981	12.4323	12.783	8.70441
Q9BYD6	39S ribosomal protein L1, mitochondrial	MRPL1	3.19073	0.0458618	10	36.9	8.78	3.17862	5.48007	2.6125	9.01366	0.282823	0.252028	0.438087	0.153098
Q9BQI0	Allograft inflammatory factor 1-like	AIF1L	3.2028	0.045349	4	17.1	7.2	0.869765	1.96018	1.99876	3.74289	1.71989	0.641192	0.734267	0.39211
P18206	Vinculin	VCL	3.20397	0.0452995	30	123.7	5.66	21.4935	14.3514	17.9549	24.7107	0.305341	0.475223	0.116379	0.0869354
Q12874	Splicing factor 3A subunit 3	SF3A3	3.20535	0.0452413	9	58.8	5.38	5.3868	5.54191	5.60638	10.9155	0.458507	0.451199	0.438803	0.197895
Q9BZZ5	Apoptosis inhibitor 5	API5	3.21238	0.0449462	11	59	7.34	8.15052	9.69986	8.99379	21.4083	0.613269	0.502399	0.553013	0.207056
P50135	Histamine N-methyltransferase	HNMT	3.21306	0.0449175	1	33.3	5.34	1.06043	0.679033	1.63359	0	1.22083	1.90654	0.79249	/
P20700	Lamin-B1	LMNB1	3.2246	0.0444379	25	66.4	5.16	23.2323	34.7041	22.2287	29.8316	0.505536	0.327734	0.438645	0.394535
Q9UHD1	Cysteine and histidine-rich domain-containing protein 1	CHORDC1	3.22908	0.0442535	2	37.5	7.87	0	0.165538	0.657746	0.961817	/	0	0.616474	0.421581
P82650	28S ribosomal protein S22, mitochondrial	MRPS22	3.24104	0.0437644	7	41.3	7.9	2.22373	4.51793	4.2561	1.21843	0.735677	0.378489	0.319611	1.30095
P62263	40S ribosomal protein S14	RPS14	3.24372	0.0436557	7	16.3	10.05	9.52694	7.75044	7.91634	5.37498	0.286093	0.335223	0.301966	0.465095
Q15369	Elongin-C	ELOC	3.24507	0.0436007	2	12.5	4.78	3.32834	1.92814	1.90124	0.761236	0.429628	0.713181	0.64623	1.571
P16104	Histone H2AX	H2AX	3.24754	0.0435011	4	15.1	10.74	82.7091	110.512	59.8154	176.65	0.395147	0.273413	0.392444	0.146237
P05386	60S acidic ribosomal protein P1	RPLP1	3.25557	0.0431783	1	11.5	4.32	15.605	15.7784	15.4233	23.4928	0.500139	0.473895	0.42491	0.271038
Q8WWY3	U4/U6 small nuclear ribonucleoprotein Prp31	PRPF31	3.26803	0.0426822	4	55.4	5.78	0.826976	2.44624	1.40671	0.77365	0.866754	0.294117	0.610439	0.917735
Q4KMP7	TBC1 domain family member 10B	TBC1D10B	3.27322	0.0424777	3	87.1	9.19	0.286337	0.477963	1.53533	1.57709	1.55315	0.980436	0.33514	0.326264
P62316	Small nuclear ribonucleoprotein Sm D2	SNRPD2	3.27954	0.0422296	4	13.5	9.91	16.1817	14.498	12.05	10.1472	0.346231	0.388026	0.469875	0.556388
P49411	Elongation factor Tu, mitochondrial	TUFM	3.293	0.041707	18	49.5	7.61	41.2142	39.7072	61.9129	31.4696	0.34328	0.310864	0.196761	0.461189
Q9BTC0	Death-inducer obliterator 1	DIDO1	3.29437	0.0416543	6	243.7	7.88	1.21155	0.339516	0.2959	2.38799	1.32473	4.72721	5.42401	0.330684
P54709	Sodium/potassium-transporting ATPase subunit beta-3	ATP1B3	3.29971	0.0414491	3	31.5	8.35	0.293877	1.15988	0.479835	0.320025	1.55032	0.412706	1.06832	2.30829
P11172	Uridine 5'-monophosphate synthase	UMPS	3.30178	0.0413698	8	52.2	7.24	5.45513	2.78983	5.7855	2.0045	0.428795	0.957023	0.465452	1.57965
P18859	ATP synthase-coupling factor 6, mitochondrial	ATP5PF	3.30495	0.0412488	4	12.6	9.52	6.31893	4.99597	6.74942	9.79526	0.383528	0.473993	0.295787	0.219543
Q9UKS6	Protein kinase C and casein kinase substrate in neurons protein 3	PACSIN3	3.30831	0.0411207	6	48.5	6.18	0.399163	0	0.402903	2.3481	1.66401	/	1.64857	0.27485
Q8N5N7	39S ribosomal protein L50, mitochondrial	MRPL50	3.3117	0.0409923	5	18.3	7.88	0.42869	1.73069	1.6883	3.16871	1.09795	0.282258	0.686059	0.365533
I3L1Y9	FLYWCH family member 2	FLYWCH2	3.31171	0.040992	5	15.6	10.21	2.04068	4.50028	2.35372	4.1664	0.455746	0.406472	0.745524	0.381553
P18124	60S ribosomal protein L7	RPL7	3.31652	0.0408102	15	29.2	10.65	24.7222	25.8668	28.7169	15.8617	0.21178	0.18753	0.166441	0.299914
O75223	Gamma-glutamylcyclotransferase	GGCT	3.31986	0.0406846	7	21	5.14	17.6007	11.0853	15.804	12.9404	0.273813	0.432815	0.279325	0.341719
P05387	60S acidic ribosomal protein P2	RPLP2	3.32347	0.0405492	8	11.7	4.54	54.6323	41.1777	51.9396	68.5748	0.371289	0.477494	0.356578	0.294625
Q92598	Heat shock protein 105 kDa	HSPH1	3.32962	0.0403201	21	96.8	5.39	25.1045	20.7455	29.6713	19.7067	0.262814	0.32283	0.198197	0.321781
P15924	Desmoplakin	DSP	3.34277	0.0398341	69	331.6	6.81	25.31	30.4943	34.4332	60.9319	0.933661	0.771295	0.686259	0.422675
Q9Y224	RNA transcription, translation and transport factor protein	RTRAF	3.34487	0.0397572	8	28.1	6.65	5.87988	7.97803	4.32467	12.8039	0.562167	0.535178	1.17723	0.4079
Q99622	Protein C10	C12orf57	3.34666	0.0396918	2	13.2	5.14	1.64816	0.391619	0.307797	0.33115	0.679599	3.31158	4.56146	4.4134
Q9H444	Charged multivesicular body protein 4b	CHMP4B	3.35052	0.0395509	2	24.9	4.82	1.90317	1.97505	2.15354	4.42696	0.813027	0.744025	0.673567	0.363976
Q9BXW7	Haloacid dehalogenase-like hydrolase domain-containing 5	HDHD5	3.35788	0.0392838	6	46.3	8.13	3.88515	4.41033	4.76576	1.83892	0.341139	0.250876	0.236069	0.868613
O14737	Programmed cell death protein 5	PDCD5	3.37115	0.0388073	5	14.3	6.04	5.61158	7.7311	5.4411	12.1691	0.705491	0.510513	0.754056	0.322036
Q13277	Syntaxin-3	STX3	3.38276	0.0383957	2	33.1	5.44	0	1.13881	0.159047	1.77622	/	0	2.54946	0.228284
P49959	Double-strand break repair protein MRE11	MRE11	3.38291	0.0383902	9	80.5	5.9	1.4151	3.67238	0.816793	1.90475	0.82905	0.282761	1.86111	0.98841
A0A494C1T9	Protein FAM83H	FAM83H	3.38569	0.0382924	11	149	6.71	0.986406	1.37772	3.06776	3.46024	0.844076	0.629866	0.281802	0.255423
P19784	Casein kinase II subunit alpha'	CSNK2A2	3.38936	0.0381636	5	41.2	8.56	3.0204	1.33462	1.08292	0	0.846293	2.0982	2.58708	/
O95373	Importin-7	IPO7	3.39541	0.0379522	10	119.4	4.82	2.67095	3.63303	5.80664	5.04321	0.715091	0.462279	0.271799	0.331846
Q9Y6I3	Epsin-1	EPN1	3.39728	0.0378874	1	60.3	4.83	0.284706	1.04763	0	1.40491	2.44949	0.913854	/	0.729746
Q8N3C0	Activating signal cointegrator 1 complex subunit 3	ASCC3	3.402	0.0377236	2	251.3	7.09	0.797641	0	0.453346	0	0.886759	/	1.56021	/
P21912	Succinate dehydrogenase [ubiquinone] iron-sulfur subunit, mitochondrial	SDHB	3.40822	0.037509	8	31.6	8.76	5.64475	9.5023	3.90659	4.79123	0.376075	0.229682	0.521004	0.371397
P07900	Heat shock protein HSP 90-alpha	HSP90AA1	3.42025	0.0370979	30	84.6	5.02	381.485	311.088	348.922	298.589	0.18768	0.232589	0.224956	0.291293
A0A087WZN1	Isocitrate dehydrogenase [NAD] subunit, mitochondrial	IDH3B	3.42099	0.0370728	10	42.4	8.46	6.03248	5.14341	7.19539	2.45484	0.540299	0.539409	0.371249	0.686842
O75475	PC4 and SFRS1-interacting protein	PSIP1	3.42791	0.0368387	3	60.1	9.13	0.411977	0.508419	0.318094	1.71962	1.65637	1.34218	2.20842	0.408511
Q5T9A4	ATPase family AAA domain-containing protein 3B	ATAD3B	3.42867	0.0368131	1	72.5	9.2	0.828045	3.50184	1.99848	1.52353	0.606704	0.290053	0.525073	0.735788
Q99614	Tetratricopeptide repeat protein 1	TTC1	3.43131	0.0367242	3	33.5	4.84	3.19263	1.49096	2.752	4.57719	0.396864	0.896522	0.470412	0.291236
A0A024QZP7	Cell division cycle 2, G1 to S and G2 to M, isoform CRA_a	CDK1	3.43266	0.0366789	7	34.1	8.4	4.165	6.57475	8.01209	7.02063	0.572917	0.324192	0.282224	0.257389
Q3YEC7	Rab-like protein 6	RABL6	3.43486	0.036605	8	79.5	5.22	0.398286	1.49988	1.76754	2.58177	1.66603	0.445408	0.351858	0.241719
Q16563	Synaptophysin-like protein 1	SYPL1	3.43511	0.0365968	1	28.5	8.43	0.42869	1.66764	1.21843	0.952928	1.09795	0.472467	0.655415	1.11656
P0C0S5	Histone H2A.Z	H2AZ1	3.43518	0.0365946	4	13.5	10.58	63.6379	94.4973	51.1899	169.422	0.602423	0.390699	0.661133	0.18954
Q9NQC3	Reticulon-4	RTN4	3.43683	0.0365392	1	129.9	4.5	14.8589	8.29744	15.6343	27.5077	0.691831	1.22749	0.617507	0.39543
P09467	Fructose-1,6-bisphosphatase 1	FBP1	3.43945	0.0364518	9	36.8	6.99	20.0648	13.0409	19.3745	10.8101	0.411117	0.638935	0.22	0.646812
A0A4W8ZXM2	Immunoglobulin heavy variable 3-72	IGHV3-72	3.44131	0.0363898	1	11.2	7.97	0	1.50536	0	0.301754	/	0.538119	/	4.97513
O75674	TOM1-like protein 1	TOM1L1	3.44602	0.0362336	3	53	5.24	6.10247	3.80455	1.92527	9.86013	0.558679	0.884125	2.06895	0.21
P11217	Glycogen phosphorylase, muscle form	PYGM	3.45227	0.0360273	1	97	7.03	1.38593	2.98184	3.03506	1.29683	1.21768	0.752679	0.678517	1.46902
Q96HY6	DDRGK domain-containing protein 1	DDRGK1	3.46089	0.0357447	7	35.6	5.12	0.835758	2.58604	1.08219	2.6176	1.06816	0.390759	1.18244	0.674158
P13010	X-ray repair cross-complementing protein 5	XRCC5	3.47138	0.0354042	31	82.7	5.81	69.1251	62.6248	59.6678	35.9025	0.444685	0.49119	0.497115	0.760773
P46781	40S ribosomal protein S9	RPS9	3.47224	0.0353764	11	22.6	10.65	16.5355	17.6731	16.5927	9.09615	0.270845	0.240951	0.248163	0.400668
Q08722	Leukocyte surface antigen CD47	CD47	3.48669	0.0349137	2	35.2	7.21	1.39223	2.32072	1.23068	2.01299	0.493661	0.306286	0.602735	0.37227
P49407	Beta-arrestin-1	ARRB1	3.49256	0.0347275	4	47	6.2	1.70156	1.24863	0.294299	0	0.947591	1.23731	4.39878	/
P04792	Heat shock protein beta-1	HSPB1	3.49464	0.0346618	15	22.8	6.4	62.2977	50.8586	75.7037	71.0977	0.167749	0.192113	0.132232	0.153711
Q6GMV3	Putative peptidyl-tRNA hydrolase PTRHD1	PTRHD1	3.49705	0.0345858	2	15.8	9.1	2.04032	0.728727	0.869747	0	0.83186	2.60122	2.32791	/
P00167	Cytochrome b5	CYB5A	3.50019	0.0344872	5	15.3	4.96	3.92033	4.94945	6.00244	10.1307	0.527409	0.363547	0.108357	0.074822
Q06481	Amyloid-like protein 2	APLP2	3.50041	0.0344803	5	86.9	4.79	0.277165	1.50619	1.44673	3.65514	1.55005	0.285236	0.228254	0.0903445
O15511	Actin-related protein 2/3 complex subunit 5	ARPC5	3.50389	0.0343712	2	16.3	5.67	1.7747	1.78184	1.59016	4.06527	0.521609	0.511092	0.624937	0.241134
Q9Y6E2	Basic leucine zipper and W2 domain-containing protein 2	BZW2	3.5058	0.0343114	10	48.1	6.68	7.34481	6.72573	9.63403	15.0242	0.438842	0.541961	0.380043	0.249776
Q9Y221	60S ribosome subunit biogenesis protein NIP7 homolog	NIP7	3.51408	0.0340542	3	20.4	8.51	1.96347	0.917742	0.615341	0.454914	0.603582	1.27821	1.32627	2.17705
P31689	DnaJ homolog subfamily A member 1	DNAJA1	3.51452	0.0340405	11	44.8	7.08	12.1211	7.4056	10.6067	4.89406	0.449232	0.808106	0.600616	0.922202
F5GXR3	Parathymosin	PTMS	3.51484	0.0340308	1	12.1	11	4.69194	11.4018	7.2426	16.5378	0.916071	0.319439	0.489112	0.231693
P52292	Importin subunit alpha-1	KPNA2	3.52121	0.0338343	12	57.8	5.4	8.48395	6.21306	10.5646	12.5113	0.434243	0.599352	0.348865	0.348542
Q56UQ5	TPT1-like protein	TPT1	3.52743	0.0336437	3	22.6	5.24	9.68579	8.85358	7.87836	14.5941	0.491994	0.522552	0.588121	0.286554
Q96DB5	Regulator of microtubule dynamics protein 1	RMDN1	3.52943	0.0335827	5	35.8	8.5	3.37399	3.31708	1.31153	0.909829	0.60695	0.548677	0.759695	2.41474
Q93052	Lipoma-preferred partner	LPP	3.53204	0.0335031	4	65.7	7.37	1.35733	0.817185	2.32985	2.71819	1.15362	1.99867	0.676955	0.523974
A0A0U1RRL8	Spermatogenesis-associated protein 20	SPATA20	3.53512	0.0334096	4	88	7.27	0.135689	0.682875	0	0	2.44949	0.486722	/	/
P62310	U6 snRNA-associated Sm-like protein LSm3	LSM3	3.53728	0.0333442	2	11.8	4.7	3.16348	2.55039	3.34522	4.71926	0.331159	0.400861	0.297773	0.240294
P20618	Proteasome subunit beta type-1	PSMB1	3.54181	0.0332075	10	26.5	8.13	13.7352	10.8692	13.8918	5.07228	0.46776	0.588639	0.461015	1.25186
P07305	Histone H1.0	H1-0	3.54324	0.0331644	3	20.9	10.84	8.79174	9.8448	5.85916	21.6758	0.170105	0.154726	0.406025	0.118574
P49354	Protein farnesyltransferase/geranylgeranyltransferase type-1 subunit alpha	FNTA	3.54638	0.03307	3	44.4	5.08	0	0.146593	0.159047	1.55101	/	0	0	0.231512
Q15819	Ubiquitin-conjugating enzyme E2 variant 2	UBE2V2	3.5526	0.0328841	1	16.4	8.09	12.4687	9.56041	13.099	5.83382	0.535353	0.695777	0.50829	0.934768
Q8WXX5	DnaJ homolog subfamily C member 9	DNAJC9	3.55401	0.0328422	5	29.9	5.73	5.33375	6.23941	6.26343	10.1262	0.42481	0.347912	0.346554	0.233023
Q9BUL8	Programmed cell death protein 10	PDCD10	3.55626	0.0327751	5	24.7	8.19	1.52989	2.34821	2.39445	6.13861	0.867769	0.521315	0.511038	0.199337
O00115	Deoxyribonuclease-2-alpha	DNASE2	3.56059	0.0326469	2	39.6	8.05	0.828045	0.896967	0.444651	2.07465	0.606704	0.564329	1.37467	0.32218
Q9NRR5	Ubiquilin-4	UBQLN4	3.56647	0.0324735	4	63.8	5.22	2.58835	1.40202	2.31098	4.43075	0.271421	0.662135	0.465915	0.27615
P78417	Glutathione S-transferase omega-1	GSTO1	3.5685	0.0324141	7	27.5	6.6	2.17601	2.92084	2.4578	5.48099	0.70099	0.520079	0.620394	0.249397
P26368	Splicing factor U2AF 65 kDa subunit	U2AF2	3.57713	0.0321619	10	53.5	9.09	18.6961	18.9681	17.4348	8.28891	0.355024	0.353631	0.30049	0.647162
O60716	Catenin delta-1	CTNND1	3.59611	0.0316147	21	108.1	6.23	16.4693	18.32	21.3273	27.7835	0.288749	0.261225	0.223894	0.183573
P62937	Peptidyl-prolyl cis-trans isomerase A	PPIA	3.602	0.0314471	11	18	7.81	85.5314	72.123	76.6595	62.659	0.254716	0.257764	0.239051	0.31182
Q13838	Spliceosome RNA helicase DDX39B	DDX39B	3.61309	0.0311339	4	49	5.67	38.5264	42.071	31.9862	22.7818	0.369136	0.307359	0.358194	0.570621
O60664	Perilipin-3	PLIN3	3.62428	0.0308215	13	47	5.44	11.1899	7.57254	12.0727	18.1711	0.22	0.744574	0.471476	0.322714
P30086	Phosphatidylethanolamine-binding protein 1	PEBP1	3.63091	0.030638	10	21	7.53	71.9606	63.7237	62.672	41.4322	0.374327	0.422645	0.427241	0.589305
Q04941	Proteolipid protein 2	PLP2	3.63588	0.0305009	1	16.7	7.24	0.821017	1.52057	2.28846	2.048	0.863566	0.563135	0.372922	0.439075
P53007	Tricarboxylate transport protein, mitochondrial	SLC25A1	3.63603	0.0304968	8	34	9.89	10.4184	12.3344	15.9293	5.64043	0.312576	0.208106	0.160154	0.799009
D3DQV9	Eukaryotic translation initiation factor 4 gamma 2 (Fragment)	EIF4G2	3.6369	0.0304731	11	102.3	7.14	4.27116	5.57404	5.92877	10.0033	0.574998	0.428166	0.424686	0.245195
Q9UBB5	Methyl-CpG-binding domain protein 2	MBD2	3.6505	0.0301023	2	43.2	10.04	0	0	0	1.27692	/	/	/	0
P40123	Adenylyl cyclase-associated protein 2	CAP2	3.65203	0.030061	4	52.8	6.37	1.84466	0.919176	0.307797	0	0.812348	1.33934	3.55727	/
J3KN67	Tropomyosin alpha-3 chain	TPM3	3.65211	0.030059	1	33.2	4.77	63.1481	50.3676	51.2257	83.8852	0.144596	0.184237	0.232788	0.148383
P62854	40S ribosomal protein S26	RPS26	3.65314	0.0300309	4	13	11	7.17595	8.7851	7.17615	4.00665	0.304799	0.253144	0.294134	0.686889
P16401	Histone H1.5	H1-5	3.65515	0.0299768	7	22.6	10.92	28.7629	39.533	30.8939	51.9238	0.578532	0.420319	0.547173	0.267295
Q8N5K1	CDGSH iron-sulfur domain-containing protein 2	CISD2	3.66365	0.0297486	4	15.3	9.61	1.49214	2.9691	0.884086	3.31011	0.976192	0.493616	1.52441	0.278279
P32119	Peroxiredoxin-2	PRDX2	3.66391	0.0297417	9	21.9	5.97	42.0944	39.3954	35.3324	25.4781	0.291962	0.315291	0.352701	0.525841
O95298	NADH dehydrogenase [ubiquinone] 1 subunit C2	NDUFC2	3.66417	0.0297346	2	14.2	8.98	1.07551	1.16306	0	0	1.21142	1.05307	/	/
O43809	Cleavage and polyadenylation specificity factor subunit 5	NUDT21	3.66765	0.0296418	8	26.2	8.82	10.8565	10.0791	7.8339	3.28282	0.558481	0.545728	0.571704	1.36341
H0Y3Z3	Protein disulfide-isomerase (Fragment)	P4HB	3.67977	0.0293211	16	57.1	4.87	209.04	235.305	220.749	318.917	0.318924	0.287219	0.304438	0.191038
J3QTA2	BAG family molecular chaperone regulator 1	BAG1	3.681	0.0292888	3	38.7	7.81	0.269625	0.391619	0	1.88566	2.44949	1.68644	/	0.350245
P63173	60S ribosomal protein L38	RPL38	3.68763	0.0291153	4	8.2	10.1	4.51348	3.55059	3.22945	2.11819	0.320275	0.390472	0.434699	0.52419
O14974	Protein phosphatase 1 regulatory subunit 12A	PPP1R12A	3.68844	0.029094	7	115.2	5.4	1.36202	1.6928	1.7487	4.18202	0.273853	0.209058	0.180323	0.0808367
P27824	Calnexin	CANX	3.68987	0.0290566	29	67.5	4.6	84.2393	85.699	84.2537	117.968	0.236813	0.231284	0.200123	0.15139
Q99459	Cell division cycle 5-like protein	CDC5L	3.69089	0.0290302	10	92.2	8.18	1.23278	1.16684	1.73841	4.67104	1.30734	1.2927	0.930792	0.252005
O75489	NADH dehydrogenase [ubiquinone] iron-sulfur protein 3, mitochondrial	NDUFS3	3.69664	0.0288809	14	30.2	7.5	9.69511	15.0345	15.1628	20.9759	0.294736	0.187998	0.175295	0.135138
Q9Y490	Talin-1	TLN1	3.6968	0.0288769	16	269.6	6.07	3.57094	1.47249	3.38471	7.52082	1.16565	2.8197	1.2353	0.279278
O95202	Mitochondrial proton/calcium exchanger protein	LETM1	3.69882	0.0288247	23	83.3	6.7	20.8648	24.3606	31.9925	36.2325	0.250512	0.215232	0.166346	0.154146
P39748	Flap endonuclease 1	FEN1	3.70327	0.02871	8	42.6	8.62	12.4184	10.3005	11.2327	12.1895	0.127112	0.150412	0.156483	0.132814
P31930	Cytochrome b-c1 complex subunit 1, mitochondrial	UQCRC1	3.70462	0.0286753	9	52.6	6.37	12.2492	15.4143	10.7926	7.41453	0.429703	0.370275	0.516284	0.759519
P23381	Tryptophan--tRNA ligase, cytoplasmic	WARS1	3.7054	0.0286551	2	53.1	6.23	1.91956	1.54017	1.32452	0.620489	0.320645	0.470923	0.65734	1.57984
O94992	Protein HEXIM1	HEXIM1	3.71064	0.028521	2	40.6	4.89	0	0.192923	0	1.07073	/	0	/	0
I3L459	Phosphatidylinositol transfer protein alpha isoform (Fragment)	PITPNA	3.71186	0.0284899	2	16.7	7.88	1.33898	0	0.200181	0	1.16506	/	8.15901	/
Q969E4	Transcription elongation factor A protein-like 3	TCEAL3	3.71251	0.0284734	3	22.5	4.92	0.977234	2.42487	0.61374	1.00293	0.829196	0.602324	2.58401	1.62517
P60903	Protein S100-A10	S100A10	3.71374	0.028442	2	11.2	7.37	9.96454	10.8594	7.79887	6.34072	0.309466	0.262059	0.377781	0.579193
Q8N684	Cleavage and polyadenylation specificity factor subunit 7	CPSF7	3.71599	0.0283847	9	52	8	7.57077	5.34973	4.2584	1.94556	0.563776	0.696779	0.916407	2.05502
Q14126	Desmoglein-2	DSG2	3.71795	0.0283351	12	122.2	5.24	1.51016	1.8707	1.7264	4.87357	0.635071	0.705992	0.74957	0.21779
P35249	Replication factor C subunit 4	RFC4	3.72062	0.0282674	10	39.7	8.02	3.08438	2.23781	1.62774	7.00535	0.765871	1.14008	1.56737	0.400073
Q9Y5M8	Signal recognition particle receptor subunit beta	SRPRB	3.72301	0.028207	5	29.7	9.04	1.93521	2.03921	2.82293	0.608075	0.442454	0.444702	0.424198	1.52939
O95182	NADH dehydrogenase [ubiquinone] 1 alpha subcomplex subunit 7	NDUFA7	3.72946	0.0280449	2	12.5	10.18	1.66361	2.35765	2.15329	4.22517	0.621199	0.44137	0.649008	0.300798
P30041	Peroxiredoxin-6	PRDX6	3.73123	0.0280006	21	25	6.38	44.4858	31.1235	43.9056	24.5874	0.254298	0.357419	0.159874	0.326742
P23284	Peptidyl-prolyl cis-trans isomerase B	PPIB	3.73829	0.0278245	11	23.7	9.41	41.5113	37.2828	44.1973	26.1337	0.345461	0.373668	0.30621	0.496463
P14678	Small nuclear ribonucleoprotein-associated proteins B and B'	SNRPB	3.74087	0.0277605	5	24.6	11.19	4.18713	2.70266	1.66021	1.8836	0.412161	0.515512	0.826814	0.523878
Q14157	Ubiquitin-associated protein 2-like	UBAP2L	3.74182	0.0277371	13	114.5	7.11	11.2814	9.21226	10.6264	18.602	0.323989	0.410598	0.319571	0.186632
O00629	Importin subunit alpha-3	KPNA4	3.75049	0.0275233	4	57.9	4.96	5.34331	3.77692	1.82988	3.44414	0.146513	0.519594	1.13289	0.597959
Q15427	Splicing factor 3B subunit 4	SF3B4	3.75318	0.0274571	3	44.4	8.56	3.54785	2.6947	6.05751	2.81944	0.840387	0.875356	0.405885	0.730155
Q9C0H2	Protein tweety homolog 3	TTYH3	3.75502	0.0274121	3	57.5	5.39	0.406191	1.38596	0	0.702457	1.67539	0.492527	/	1.03063
Q96I25	Splicing factor 45	RBM17	3.75547	0.0274012	1	44.9	5.97	0.587755	0.777466	0	1.64122	1.55032	0.896996	/	0
O95302	Peptidyl-prolyl cis-trans isomerase FKBP9	FKBP9	3.75552	0.0273999	3	63	5.08	0	0.312131	1.43221	2.10212	/	0	0.283117	0.230665
P61224	Ras-related protein Rap-1b	RAP1B	3.75816	0.0273355	4	20.8	5.78	5.41288	6.12819	6.09434	2.69711	0.406553	0.369234	0.37059	0.635733
P04626	Receptor tyrosine-protein kinase erbB-2	ERBB2	3.76001	0.0272904	24	137.8	5.91	30.8797	32.7221	43.0641	28.1003	0.22711	0.217541	0.165058	0.239144
Q9NX55	Huntingtin-interacting protein K	HYPK	3.76437	0.0271845	5	14.7	4.93	2.79202	1.49125	2.86137	4.50811	0.51886	0.947268	0.210565	0.166861
Q8TBC4	NEDD8-activating enzyme E1 catalytic subunit	UBA3	3.76702	0.0271204	3	51.8	5.45	0.968062	0	0.148751	0	1.15133	/	5.63443	/
P27797	Calreticulin	CALR	3.77659	0.0268903	17	48.1	4.44	95.6435	87.8462	90.2842	126.418	0.218855	0.237328	0.230812	0.200816
O75431	Metaxin-2	MTX2	3.77765	0.0268647	4	29.7	6.29	0.825709	2.78409	3.78839	1.72434	1.0961	0.11	0.499804	1.18582
Q96Q11	CCA tRNA nucleotidyltransferase 1, mitochondrial	TRNT1	3.78051	0.0267964	6	50.1	8.1	3.13045	3.2732	1.32154	0.454914	0.841721	0.804803	1.97121	6.284
O43324	Eukaryotic translation elongation factor 1 epsilon-1	EEF1E1	3.78158	0.026771	2	19.8	8.54	1.26642	2.84117	3.07881	1.25116	0.845741	0.401764	0.432852	0.922556
Q8WZA0	Protein LZIC	LZIC	3.7866	0.0266515	2	21.5	4.94	0	0.312131	0	1.07118	/	0	/	0.452663
Q9H7Z7	Prostaglandin E synthase 2	PTGES2	3.79143	0.0265374	14	41.9	9.16	14.0261	17.4964	14.7098	9.71782	0.240684	0.1661	0.18091	0.217903
Q9H3Z4	DnaJ homolog subfamily C member 5	DNAJC5	3.79296	0.0265012	3	22.1	5.07	1.14384	3.17726	2.7524	7.16089	1.22267	0.572315	0.706766	0.343549
Q9Y230	RuvB-like 2	RUVBL2	3.79628	0.0264231	14	51.1	5.64	19.0849	17.7204	19.7747	9.79308	0.351162	0.367596	0.317783	0.721605
P02042	Hemoglobin subunit delta	HBD	3.80353	0.0262535	2	16	8.05	3.09496	6.17695	2.08673	4.97452	0.815605	0.398019	1.02642	0.382782
Q6UN15	Pre-mRNA 3'-end-processing factor FIP1	FIP1L1	3.80476	0.0262247	6	66.5	5.59	0.42869	0.866696	1.95781	3.99303	1.09795	0.563635	0.262819	0.128862
O95793	Double-stranded RNA-binding protein Staufen homolog 1	STAU1	3.80583	0.0261998	21	63.1	9.44	25.374	17.3346	21.5296	22.8796	0.115056	0.274898	0.198642	0.229662
P00492	Hypoxanthine-guanine phosphoribosyltransferase	HPRT1	3.81126	0.0260738	4	24.6	6.68	3.30104	4.19075	0.740551	2.49227	0.404018	0.345589	2.06501	0.643118
G8JLB6	Heterogeneous nuclear ribonucleoprotein H	HNRNPH1	3.81435	0.0260023	4	51.2	6.8	37.6098	36.278	35.3027	27.0482	0.130001	0.135878	0.131823	0.201875
A0A0A0MRJ6	Protein-L-isoaspartate O-methyltransferase	PCMT1	3.81655	0.0259516	8	30.3	7.52	10.4556	5.66668	10.5896	4.196	0.460193	0.757781	0.477279	1.31936
H3BQK9	Microtubule-actin cross-linking factor 1, isoforms 1/2/3/5	MACF1	3.82126	0.0258432	1	860.5	5.38	0	0.820365	0.868477	0.674055	/	0.493722	0.590246	0.778403
P31431	Syndecan-4	SDC4	3.82322	0.0257984	2	21.6	4.5	0	1.10836	0	0.721476	/	0.365435	/	0.71051
Q15293	Reticulocalbin-1	RCN1	3.82407	0.025779	11	38.9	5	7.79449	9.28974	7.41022	15.837	0.44607	0.358063	0.515568	0.236565
P27694	Replication protein A 70 kDa DNA-binding subunit	RPA1	3.8254	0.0257485	4	68.1	7.21	1.38255	0.440257	0.148751	0	0.954637	3.25363	9.99879	/
Q9Y376	Calcium-binding protein 39	CAB39	3.82869	0.0256735	4	39.8	6.89	0	0.973275	0	2.23841	/	0	/	0
P31937	3-hydroxyisobutyrate dehydrogenase, mitochondrial	HIBADH	3.82899	0.0256668	11	35.3	8.13	16.2508	24.3813	18.0101	13.9884	0.266789	0.175584	0.245542	0.302539
J3KTA4	DEAD box protein 5	DDX5	3.83709	0.025483	19	69	8.85	31.4563	21.6195	28.6095	17.4197	0.209376	0.413414	0.293363	0.440067
Q92530	Proteasome inhibitor PI31 subunit	PSMF1	3.83806	0.0254612	2	29.8	5.74	1.69314	0.477485	0.615341	0.304038	0.777205	2.57828	1.77937	2.92938
Q14CX7	N-alpha-acetyltransferase 25, NatB auxiliary subunit	NAA25	3.83953	0.0254279	6	112.2	6.64	1.43935	0	1.26279	0.150877	1.01471	/	0.538909	2.18868
A0A3B3ITT5	60S ribosomal protein L29	RPL29	3.84131	0.0253878	1	18.5	11.55	5.18074	9.49695	7.2974	10.0833	0.527259	0.38232	0.552425	0.340712
Q92882	Osteoclast-stimulating factor 1	OSTF1	3.84185	0.0253758	3	23.8	5.68	1.09962	3.11025	1.52818	3.73261	1.19714	0.568057	1.10734	0.379259
A0A087WX23	Retrotransposon-derived protein PEG10	PEG10	3.8424	0.0253634	4	88.2	7.08	0	0.554271	0	1.36863	/	0	/	0.296271
P13473	Lysosome-associated membrane glycoprotein 2	LAMP2	3.84919	0.0252113	3	44.9	5.63	1.6953	3.85438	2.39181	5.07229	0.958828	0.516456	0.846523	0.353669
P60228	Eukaryotic translation initiation factor 3 subunit E	EIF3E	3.85104	0.0251699	9	52.2	6.04	3.29924	3.77703	7.87295	3.36696	0.484162	0.382672	0.143308	0.309701
J3KPS3	Fructose-bisphosphate aldolase	ALDOA	3.85777	0.0250205	16	39.8	8.09	110.111	112.881	154.05	100.641	0.171465	0.165236	0.121015	0.148989
P11908	Ribose-phosphate pyrophosphokinase 2	PRPS2	3.86564	0.0248469	1	34.7	6.61	4.87554	4.79462	5.39168	1.99109	0.399697	0.427417	0.291234	0.68057
A0A6Q8PF05	RNA-binding protein Musashi homolog 2 (Fragment)	MSI2	3.86836	0.0247873	2	36.7	8.68	1.27274	1.30743	0.348932	0.150877	0.928927	0.721541	2.69753	5.9031
P48634	Protein PRRC2A	PRRC2A	3.8736	0.0246727	5	228.7	9.45	0.134812	0	0	1.40233	2.44949	/	/	0.23548
Q9UH65	Switch-associated protein 70	SWAP70	3.8745	0.0246531	3	69	5.87	0.52714	0.719625	0.869825	2.02108	1.54919	1.09573	0.821868	0.353712
Q9UKD2	mRNA turnover protein 4 homolog	MRTO4	3.87695	0.0245999	5	27.5	8.29	1.79862	1.08376	0.977518	0.150877	0.599351	1.03958	1.16078	5.67556
Q16584	Mitogen-activated protein kinase kinase kinase 11	MAP3K11	3.87842	0.0245679	1	92.6	8.12	0.699896	1.99901	2.1124	1.1264	1.16219	0.622181	0.60507	1.04362
Q9BXV9	EKC/KEOPS complex subunit GON7	GON7	3.88388	0.0244497	1	10.9	4.27	0	0.719625	0	0.652464	/	0.562838	/	0.78566
Q9Y639	Neuroplastin	NPTN	3.88978	0.0243226	1	44.4	7.99	0	0	0	0.721017	/	/	/	0
Q7L4I2	Arginine/serine-rich coiled-coil protein 2	RSRC2	3.88978	0.0243226	3	50.5	11.33	0	0	0	0.721017	/	/	/	0
P36542	ATP synthase subunit gamma, mitochondrial	ATP5F1C	3.89043	0.0243087	9	33	9.22	23.6024	32.1105	34.1518	11.4329	0.578417	0.2	0.378899	1.14241
P31350	Ribonucleoside-diphosphate reductase subunit M2	RRM2	3.89324	0.0242485	4	44.8	5.38	1.09748	0.192923	0.644832	0	0.749132	4.8685	1.57781	/
Q9UJ70	N-acetyl-D-glucosamine kinase	NAGK	3.89357	0.0242415	5	37.4	6.24	1.61163	3.3766	1.10946	0.503625	1.19271	0.579303	1.72017	3.15971
Q9Y5S9	RNA-binding protein 8A	RBM8A	3.89359	0.024241	5	19.9	5.72	5.03518	5.23358	6.85226	11.9185	0.598424	0.570408	0.438402	0.247589
Q9NRF9	DNA polymerase epsilon subunit 3	POLE3	3.90241	0.0240532	2	16.8	4.74	0	0.19581	0	1.4412	/	0	/	0
Q13630	GDP-L-fucose synthase	GFUS	3.90545	0.0239888	5	35.9	6.6	4.66583	5.72209	6.26204	1.70432	0.700664	0.60111	0.468235	1.69914
Q9Y3E1	Hepatoma-derived growth factor-related protein 3	HDGFL3	3.90575	0.0239824	3	22.6	7.99	0	1.77033	0.836368	2.98184	/	0.45758	1.98683	0.557282
Q15428	Splicing factor 3A subunit 2	SF3A2	3.91442	0.0237999	4	49.2	9.64	2.66283	1.21188	1.05704	0	0.796242	1.77573	1.9961	/
P37837	Transaldolase	TALDO1	3.91472	0.0237936	13	37.5	6.81	22.157	23.5077	15.2396	14.5923	0.418742	0.2	0.523109	0.547887
P61970	Nuclear transport factor 2	NUTF2	3.92105	0.0236614	2	14.5	5.38	6.50552	6.96172	5.2262	2.95221	0.406358	0.481128	0.644984	0.918463
Q01105	Protein SET	SET	3.92154	0.0236511	8	33.5	4.32	93.7961	69.935	71.6246	113.764	0.131075	0.187772	0.222863	0.180351
Q13595	Transformer-2 protein homolog alpha	TRA2A	3.92788	0.0235195	2	32.7	11.27	1.50437	1.11403	1.01697	0.636477	0.196276	0.235069	0.310069	0.531144
O75934	Pre-mRNA-splicing factor SPF27	BCAS2	3.92979	0.0234799	5	26.1	5.66	0.422026	0.719625	0.774388	2.99608	1.09871	0.669783	0.61059	0.171741
A0A087WUB9	Beta-catenin-like protein 1	CTNNBL1	3.94454	0.0231773	7	65.7	5.02	0.57192	1.40202	1.55119	3.21511	1.22267	0.505011	0.332168	0.163194
P52788	Spermine synthase	SMS	3.94967	0.0230731	9	41.2	5.02	10.0404	7.27036	6.44519	3.1015	0.19	0.517718	0.454912	0.75233
Q8N1G4	Leucine-rich repeat-containing protein 47	LRRC47	3.95072	0.0230517	11	63.4	8.28	5.7934	5.20139	6.78321	2.32838	0.161438	0.196346	0.28068	0.821767
Q15435	Protein phosphatase 1 regulatory subunit 7	PPP1R7	3.95082	0.0230498	16	41.5	4.91	11.0228	7.29241	8.02426	17.4791	0.270734	0.371036	0.438429	0.227335
Q9C005	Protein dpy-30 homolog	DPY30	3.95244	0.0230169	3	11.2	4.88	5.89016	11.2986	11.0976	16.2398	0.653658	0.527099	0.640555	0.42811
P51553	Isocitrate dehydrogenase [NAD] subunit gamma, mitochondrial	IDH3G	3.95704	0.0229242	2	42.8	8.5	0.723444	0.45968	1.17737	0	1.19658	1.54455	0.399266	/
Q5SRQ6	Casein kinase II subunit beta	CSNK2B	3.9644	0.0227766	5	26.9	5.96	2.92399	3.30662	2.30077	0.839171	0.667818	0.589823	0.756579	2.05515
Q96A49	Synapse-associated protein 1	SYAP1	3.96639	0.0227368	14	39.9	4.53	11.2904	6.47218	9.01667	17.6721	0.324481	0.725248	0.503069	0.302067
A0A2Y9D025	Complex I-B14	NDUFA6	3.96926	0.0226797	4	17.9	10.14	1.39223	3.38293	2.24664	1.23214	0.493661	0.210114	0.566748	1.06535
Q9Y2W1	Thyroid hormone receptor-associated protein 3	THRAP3	3.97311	0.0226032	15	108.6	10.15	13.4459	16.0181	11.8779	25.0643	0.351325	0.30143	0.418456	0.175215
O14907	Tax1-binding protein 3	TAX1BP3	3.97804	0.0225058	1	13.7	8.48	0.939994	0.719625	0.497352	0	0.628807	0.52066	0.72392	/
P78386	Keratin, type II cuticular Hb5	KRT85	3.97808	0.022505	2	55.8	6.55	1.25654	3.26632	1.93986	2.65478	0.56609	0.201712	0.695982	0.516444
Q99627	COP9 signalosome complex subunit 8	COPS8	3.99096	0.0222523	5	23.2	5.38	0.669492	0.885163	0.718456	3.16129	1.16506	0.804224	1.18855	0.270119
P43487	Ran-specific GTPase-activating protein	RANBP1	3.99173	0.0222374	4	23.3	5.29	10.9644	8.15648	12.6547	14.4335	0.285322	0.411989	0.271982	0.296148
Q15056	Eukaryotic translation initiation factor 4H	EIF4H	3.9942	0.0221894	4	27.4	7.23	18.6457	13.3586	12.8978	14.2443	0.257938	0.40838	0.453451	0.402743
Q9BRP8	Partner of Y14 and mago	PYM1	3.9962	0.0221506	7	22.6	9.45	2.74795	1.19711	2.75612	6.03478	0.897446	2.07663	0.854399	0.366238
Q96AB3	Isochorismatase domain-containing protein 2	ISOC2	4.00227	0.0220333	5	22.3	7.77	1.9703	1.58019	0.2959	0.150877	0.794499	0.96338	5.57213	10.8074
Q12765	Secernin-1	SCRN1	4.00513	0.0219782	7	46.4	4.75	8.30725	8.39394	9.92462	4.31945	0.540279	0.510179	0.433758	0.795239
A0A3B3ISS6	Transmembrane glycoprotein NMB	GPNMB	4.00747	0.0219332	2	65.9	7.3	0.142353	0.331076	4.00223	2.89691	2.44949	1.05321	0.202629	0.279942
Q5VTL8	Pre-mRNA-splicing factor 38B	PRPF38B	4.01935	0.0217066	2	64.4	10.54	1.76785	0.820181	0.816793	0.457198	0.420285	0.747042	1.23946	2.32357
E7EVA0	Microtubule-associated protein	MAP4	4.02903	0.0215239	23	245.3	6.23	16.9211	11.4114	14.814	28.0027	0.22916	0.442209	0.323125	0.2211
M0QXF9	Branched-chain-amino-acid aminotransferase (Fragment)	BCAT2	4.03772	0.0213612	7	49.9	7.46	6.14987	9.63017	4.69786	2.62047	0.39256	0.28	0.672699	1.56277
P37198	Nuclear pore glycoprotein p62	NUP62	4.03952	0.0213277	7	53.2	5.31	3.59509	5.96302	6.30076	11.4541	0.597621	0.376624	0.366384	0.186221
P23368	NAD-dependent malic enzyme, mitochondrial	ME2	4.04108	0.0212986	6	65.4	7.61	1.11959	0.459018	2.1963	0.454914	0.905581	2.20252	0.367593	1.50564
Q99497	Parkinson disease protein 7	PARK7	4.04235	0.021275	8	19.9	6.79	20.1675	15.0415	15.7661	9.13209	0.420072	0.585643	0.542428	0.971692
I3L0A0	HCG2044781	PEDS1-UBE2V1	4.04381	0.0212481	1	42.2	6.71	14.199	10.935	13.5006	5.8361	0.518112	0.674357	0.538087	1.06192
Q53GG5	PDZ and LIM domain protein 3	PDLIM3	4.0486	0.0211594	2	39.2	6.89	0.548544	0	0	0	1.21737	/	/	/
P15170	Eukaryotic peptide chain release factor GTP-binding subunit ERF3A	GSPT1	4.05228	0.0210917	5	55.7	5.62	6.34854	8.9589	14.7463	13.8755	0.65806	0.507139	0.355674	0.375806
O96000	NADH dehydrogenase [ubiquinone] 1 beta subcomplex subunit 10	NDUFB10	4.05557	0.0210314	6	20.8	8.48	4.8158	8.60478	6.69512	9.81108	0.240901	0.134014	0.301901	0.216168
Q16643	Drebrin	DBN1	4.06623	0.0208369	12	71.4	4.45	10.4378	5.14659	9.97681	15.7472	0.540154	1.15145	0.632303	0.43467
Q96EP5	DAZ-associated protein 1	DAZAP1	4.07054	0.0207589	3	43.4	8.56	2.62681	3.41533	3.28215	1.46141	0.468998	0.363128	0.295978	1.01508
O95251	Histone acetyltransferase KAT7	KAT7	4.07192	0.0207339	1	70.6	8.85	1.09533	0	0	0	1.21388	/	/	/
Q96A72	Protein mago nashi homolog 2	MAGOHB	4.07753	0.020633	5	17.3	6.39	6.67699	6.794	5.92774	3.06485	0.335819	0.299299	0.324681	0.640172
P06756	Integrin alpha-V	ITGAV	4.08049	0.02058	4	116	5.68	0	0	0	2.18253	/	/	/	0
P60174	Triosephosphate isomerase	TPI1	4.09116	0.0203899	15	26.7	6.9	142.033	150.028	129.332	120.958	0.0836598	0.0965588	0.157376	0.167308
O75607	Nucleoplasmin-3	NPM3	4.09351	0.0203485	1	19.3	4.63	0.135689	0	0.160394	0.702457	2.44949	/	2.0722	0
Q06830	Peroxiredoxin-1	PRDX1	4.09689	0.0202887	14	22.1	8.13	74.1187	65.0521	71.6467	43.3454	0.272411	0.311381	0.280071	0.454445
P13804	Electron transfer flavoprotein subunit alpha, mitochondrial	ETFA	4.10274	0.020186	12	35.1	8.38	64.4569	74.0928	80.5976	60.2644	0.0609118	0.0508687	0.0484187	0.0625551
Q9Y3B4	Splicing factor 3B subunit 6	SF3B6	4.1062	0.0201253	3	14.6	9.38	3.48725	4.78708	4.59207	1.7353	0.544475	0.349768	0.370491	1.18607
O00487	26S proteasome non-ATPase regulatory subunit 14	PSMD14	4.10711	0.0201094	9	34.6	6.52	4.15334	4.15536	5.06977	1.21387	0.20306	0.270354	0.277448	1.79728
Q8IYD1	Eukaryotic peptide chain release factor GTP-binding subunit ERF3B	GSPT2	4.1082	0.0200906	1	68.8	5.43	2.87079	4.78838	9.25777	5.70809	0.95371	0.838346	0.456698	0.721295
P35998	26S proteasome regulatory subunit 7	PSMC2	4.11248	0.0200161	18	48.6	5.95	15.8121	14.7918	16.3724	7.87794	0.171781	0.177403	0.230164	0.43294
P25815	Protein S100-P	S100P	4.11669	0.0199431	2	10.4	4.88	0.587755	0.330892	2.36826	3.54323	1.55032	2.21547	0.216452	0.144675
Q8IXM2	Chromatin complexes subunit BAP18	BAP18	4.11874	0.0199077	3	17.9	7.33	0	1.22497	0.720996	3.00994	/	0.661292	1.15146	0.27582
P05026	Sodium/potassium-transporting ATPase subunit beta-1	ATP1B1	4.1359	0.0196139	6	35	8.53	3.31859	10.9457	8.26924	10.3648	0.864507	0.280395	0.713966	0.539453
Q9P2E9	Ribosome-binding protein 1	RRBP1	4.13744	0.0195877	25	152.4	8.6	12.7213	10.6476	11.211	25.7603	0.867954	0.959148	0.843687	0.354238
Q8NFQ8	Torsin-1A-interacting protein 2	TOR1AIP2	4.13863	0.0195675	4	51.2	4.96	0.587755	1.98869	2.72454	2.87468	1.55032	0.481413	0.297321	0.522238
E5RK69	Annexin	ANXA6	4.14966	0.0193816	13	75.8	5.6	119.493	124.513	103.529	66.1044	0.301313	0.289362	0.350842	0.540596
Q8WVM8	Sec1 family domain-containing protein 1	SCFD1	4.15779	0.0192458	12	72.3	6.27	7.71888	9.14784	6.72006	2.43458	0.507524	0.458625	0.638934	1.36656
Q7Z434	Mitochondrial antiviral-signaling protein	MAVS	4.1692	0.019057	7	56.5	5.52	2.45588	3.62499	2.94748	8.90949	0.569175	0.389278	0.393784	0.180487
O00154	Cytosolic acyl coenzyme A thioester hydrolase	ACOT7	4.16935	0.0190546	3	41.8	8.54	3.66344	1.02854	0.469539	0.608075	0.15	2.9538	5.82332	3.74831
Q92769	Histone deacetylase 2	HDAC2	4.17435	0.0189726	5	55.3	5.91	7.21731	7.67423	9.48439	3.70525	0.227054	0.208818	0.153888	0.55218
Q56VL3	OCIA domain-containing protein 2	OCIAD2	4.17723	0.0189254	2	16.9	9.03	2.74722	4.28898	3.36569	1.36931	0.384166	0.323688	0.455931	1.0706
Q8N8N7	Prostaglandin reductase 2	PTGR2	4.19612	0.0186196	2	38.5	5.41	0	0.771443	0	0	/	1.05006	/	/
P12268	Inosine-5'-monophosphate dehydrogenase 2	IMPDH2	4.19838	0.0185833	13	55.8	6.9	13.6414	11.0185	15.7162	5.3502	0.422528	0.503047	0.302267	0.892676
P02538	Keratin, type II cytoskeletal 6A	KRT6A	4.20353	0.0185011	3	60	8	30.0498	46.3792	35.1769	31.7784	0.42924	0.294545	0.367669	0.4033
Q8NF37	Lysophosphatidylcholine acyltransferase 1	LPCAT1	4.21418	0.0183321	4	59.1	6.02	2.92667	3.91099	8.82599	5.42538	0.876951	0.26	0.303739	0.588871
P48735	Isocitrate dehydrogenase [NADP], mitochondrial	IDH2	4.21999	0.0182408	18	50.9	8.69	60.2454	81.3293	64.6603	47.2355	0.332856	0.264503	0.317363	0.335586
G3XAE9	KIAA0423, isoform CRA_a	TOGARAM1	4.22506	0.0181614	1	195.1	8.4	1.1221	0	0.160394	0.318735	0.896841	/	6.73513	2.07207
Q04760	Lactoylglutathione lyase	GLO1	4.23568	0.0179964	9	20.8	5.31	25.9077	26.4036	21.5104	16.064	0.355285	0.33276	0.241914	0.333539
P29966	Myristoylated alanine-rich C-kinase substrate	MARCKS	4.23854	0.0179523	9	31.5	4.45	18.1432	17.26	21.4057	32.3087	0.58945	0.586042	0.445073	0.302964
Q14651	Plastin-1	PLS1	4.24054	0.0179214	2	70.2	5.41	0.286337	0	1.05836	0.150877	1.55315	/	0.312012	2.18868
P51572	B-cell receptor-associated protein 31	BCAP31	4.24067	0.0179193	4	28	8.44	5.82323	5.57001	7.45383	11.0921	0.604693	0.626512	0.46424	0.338163
Q9UHD8	Septin-9	SEPTIN9	4.24108	0.017913	11	65.4	8.97	15.4523	17.9427	15.1548	14.1067	0.08196	0.0753702	0.0760586	0.209768
P63220	40S ribosomal protein S21	RPS21	4.2483	0.0178023	3	9.1	8.5	16.403	10.4398	10.6528	16.6645	0.364604	0.610831	0.597367	0.412761
O14964	Hepatocyte growth factor-regulated tyrosine kinase substrate	HGS	4.26229	0.0175901	3	86.1	6.16	0	0.973275	1.12659	3.07961	/	0	0	0
P12956	X-ray repair cross-complementing protein 6	XRCC6	4.2665	0.0175266	36	69.8	6.64	87.9593	79.8012	81.376	49.8032	0.19375	0.198252	0.16563	0.263247
Q6DD88	Atlastin-3	ATL3	4.26916	0.0174867	7	60.5	5.66	1.76785	4.43333	2.90209	1.07669	0.420285	0.232359	0.407719	1.0788
P22492	Histone H1t	H1-6	4.28308	0.0172795	1	22	11.71	28.0323	36.5324	27.1775	44.286	0.300626	0.204555	0.230182	0.152943
Q13435	Splicing factor 3B subunit 2	SF3B2	4.28557	0.0172426	24	100.2	5.67	13.9354	10.5698	8.00123	21.9989	0.187506	0.24686	0.345032	0.185649
J3KNE7	Tumor protein D53	TPD52L1	4.28999	0.0171776	4	23	6.01	7.78836	2.70005	7.07606	11.0389	0.649551	1.95586	0.853727	0.573859
P41208	Centrin-2	CETN2	4.29237	0.0171426	3	19.7	5	0.705855	0.777466	0.400363	3.65626	1.1635	1.10518	1.64961	0.180633
P53990	IST1 homolog	IST1	4.29533	0.0170993	7	39.7	5.35	1.39977	0.361163	0.7107	2.58894	0.63258	2.41302	1.0157	0.258043
O00764	Pyridoxal kinase	PDXK	4.30346	0.0169809	7	35.1	6.13	3.39452	3.34597	5.25618	1.38073	0.748402	0.737379	0.351982	1.37461
Q96RN5	Mediator of RNA polymerase II transcription subunit 15	MED15	4.30645	0.0169374	1	86.7	9.42	0	0.330892	0.615341	0	/	1.22406	0.833059	/
P41250	Glycine--tRNA ligase	GARS1	4.31703	0.0167851	22	83.1	7.03	20.0463	17.6005	34.0425	12.9868	0.447001	0.448897	0.200191	0.519449
Q13510	Acid ceramidase	ASAH1	4.31862	0.0167623	13	44.6	7.62	23.4849	37.2598	23.6391	29.0624	0.372081	0.303083	0.481798	0.317006
O75506	Heat shock factor-binding protein 1	HSBP1	4.33025	0.0165969	4	8.5	4.36	3.30408	4.439	2.29962	7.19399	0.303732	0.232986	0.463059	0.0822884
Q15907	Ras-related protein Rab-11B	RAB11B	4.33169	0.0165765	9	24.5	5.94	6.58329	11.5719	11.9316	9.38429	0.426001	0.237646	0.234987	0.247131
P00558	Phosphoglycerate kinase 1	PGK1	4.34314	0.0164154	22	44.6	8.1	169.462	223.335	153.611	198.853	0.323484	0.24763	0.298283	0.19132
Q08209	Serine/threonine-protein phosphatase 2B catalytic subunit alpha isoform	PPP3CA	4.35306	0.0162773	7	58.7	5.86	3.60676	0.19581	2.34498	1.49035	0.784438	15.9396	1.3112	2.12302
Q02252	Methylmalonate-semialdehyde dehydrogenase [acylating], mitochondrial	ALDH6A1	4.35683	0.0162252	9	57.8	8.5	1.67567	3.70256	0.496082	0.150877	1.04868	0.19	3.87936	22.6379
Q6FI13	Histone H2A type 2-A	H2AC18	4.36997	0.0160447	6	14.1	10.9	193.545	333.008	164.334	412.448	0.171748	0.185081	0.403617	0.152439
O60936	Nucleolar protein 3	NOL3	4.3746	0.0159817	7	22.6	4.18	7.14333	6.4759	8.92088	14.4163	0.335302	0.365814	0.259553	0.191332
Q9UNM6	26S proteasome non-ATPase regulatory subunit 13	PSMD13	4.37676	0.0159525	12	42.9	5.81	8.8885	9.0162	11.6145	4.75742	0.391911	0.376922	0.288432	0.571516
Q5VT52	Regulation of nuclear pre-mRNA domain-containing protein 2	RPRD2	4.37733	0.0159447	3	155.9	7.42	0	0	0	1.7706	/	/	/	0
P40199	Carcinoembryonic antigen-related cell adhesion molecule 6	CEACAM6	4.37824	0.0159324	3	37.2	5.82	1.19682	6.49417	2.57569	9.65815	1.54784	0.490129	1.29199	0.327702
Q9HB71	Calcyclin-binding protein	CACYBP	4.38392	0.0158556	12	26.2	8.25	30.5089	20.2687	29.759	17.2121	0.243246	0.394255	0.1824	0.285257
Q9UQ80	Proliferation-associated protein 2G4	PA2G4	4.4024	0.0156089	12	43.8	6.55	24.7637	26.4726	25.4688	16.0982	0.222424	0.182271	0.190757	0.24796
P28482	Mitogen-activated protein kinase 1	MAPK1	4.40538	0.0155695	7	41.4	6.98	6.50365	6.67094	5.47957	1.8775	0.588711	0.513368	0.6672	1.81158
Q13523	Serine/threonine-protein kinase PRP4 homolog	PRPF4B	4.41147	0.0154894	5	116.9	10.26	3.14531	1.73339	3.13405	5.19344	0.329717	0.574593	0.348589	0.224546
O43464	Serine protease HTRA2, mitochondrial	HTRA2	4.42095	0.0153655	1	48.8	10.07	0.564379	0.293664	0	0	0.777205	1.54098	/	/
P46060	Ran GTPase-activating protein 1	RANGAP1	4.42703	0.0152865	17	63.5	4.68	12.0583	12.0606	11.7536	20.8959	0.306785	0.295474	0.303414	0.175188
P05787	Keratin, type II cytoskeletal 8	KRT8	4.43198	0.0152226	39	53.7	5.59	380.259	387.694	322.121	332.136	0.0893112	0.0739478	0.0546969	0.0846648
P09429	High mobility group protein B1	HMGB1	4.43753	0.0151513	10	24.9	5.74	60.9883	60.4657	39.6622	71.3661	0.181027	0.18729	0.291931	0.163443
Q5T5C7	Seryl-tRNA synthetase	SARS1	4.44056	0.0151125	11	61.3	7.06	10.175	12.7638	10.3775	5.31625	0.309513	0.262216	0.334535	0.752792
P04259	Keratin, type II cytoskeletal 6B	KRT6B	4.44102	0.0151066	4	60	8	30.5043	47.995	35.1769	31.7784	0.421831	0.284629	0.367669	0.43154
P61289	Proteasome activator complex subunit 3	PSME3	4.4467	0.0150343	8	29.5	5.95	5.93138	3.97701	5.83076	13.2782	0.399205	0.623488	0.412471	0.217562
P52594	Arf-GAP domain and FG repeat-containing protein 1	AGFG1	4.45073	0.0149831	2	58.2	8.63	1.65142	0	0.602097	2.37155	1.0961	/	2.78402	0.556972
Q9UNF1	Melanoma-associated antigen D2	MAGED2	4.46595	0.0147917	14	64.9	9.32	6.00896	9.80208	7.14401	6.0707	0.424503	0.402807	0.529127	0.630363
Q96AG4	Leucine-rich repeat-containing protein 59	LRRC59	4.47711	0.0146532	11	34.9	9.57	53.6656	44.2664	57.0678	74.6766	0.226248	0.29113	0.225207	0.20436
Q99714	3-hydroxyacyl-CoA dehydrogenase type-2	HSD17B10	4.48303	0.0145802	11	26.9	7.78	18.5977	16.8059	18.0366	6.86582	0.225535	0.237064	0.223768	0.600553
Q9HD33	39S ribosomal protein L47, mitochondrial	MRPL47	4.48654	0.0145371	6	29.4	10.37	2.23643	5.24128	4.62886	4.1436	0.864634	0.416825	0.484905	0.553462
Q9Y5Z4	Heme-binding protein 2	HEBP2	4.49521	0.0144314	5	22.9	4.63	3.66688	2.94201	3.51456	7.72213	0.571252	0.705218	0.579097	0.277294
O15231	Zinc finger protein 185	ZNF185	4.49929	0.0143818	6	73.5	7.01	0	1.43636	1.57605	2.58894	/	0.563969	0.650505	0.396004
A0A2U3TZU2	Glucose-6-phosphate isomerase	GPI	4.50862	0.0142694	23	67.2	8.97	94.8881	115.65	100.34	64.4664	0.135162	0.156688	0.1707	0.219586
P35232	Prohibitin	PHB	4.5125	0.0142228	16	29.8	5.76	35.6246	48.5782	38.3288	35.9638	0.108942	0.0870125	0.0731699	0.101613
P35221	Catenin alpha-1	CTNNA1	4.51739	0.0141645	21	100	6.29	37.226	41.721	40.3382	61.9003	0.138273	0.109051	0.0936449	0.0944909
P01834	Immunoglobulin kappa constant	IGKC	4.51858	0.0141503	3	11.8	6.52	0	5.57023	0	4.23989	/	0.290855	/	1.01578
E7ESZ7	NADH dehydrogenase [ubiquinone] 1 alpha subcomplex subunit 10, mitochondrial	NDUFA10	4.52191	0.0141108	10	44.7	8.34	4.6374	10.6779	8.64697	3.80389	0.819447	0.12	0.551508	1.28018
P62701	40S ribosomal protein S4, X isoform	RPS4X	4.53686	0.0139347	16	29.6	10.15	19.5876	22.967	24.2733	10.4418	0.295643	0.258148	0.279042	0.654016
Q9UKY7	Protein CDV3 homolog	CDV3	4.54652	0.0138222	9	27.3	6.4	12.4246	6.81421	7.83275	14.4472	0.368282	0.7006	0.409144	0.233286
P04080	Cystatin-B	CSTB	4.54689	0.0138178	3	11.1	7.56	9.47229	10.1324	10.3556	5.0686	0.280724	0.262143	0.242453	0.488773
P23921	Ribonucleoside-diphosphate reductase large subunit	RRM1	4.54869	0.013797	7	90	7.15	2.9743	1.33972	0.14715	0.153161	0.813122	1.73386	14.0834	12.5225
Q96PK6	RNA-binding protein 14	RBM14	4.56384	0.013623	12	69.4	9.67	3.31111	2.7307	3.04805	4.89658	0.343342	0.453317	0.401492	0.247315
O14776	Transcription elongation regulator 1	TCERG1	4.5695	0.0135585	15	123.8	8.65	1.81929	1.1793	0.854979	4.22448	0.755769	1.20057	0.834227	0.20327
Q6PKG0	La-related protein 1	LARP1	4.57133	0.0135378	11	123.4	8.82	1.39223	0.682397	2.70207	5.12019	0.493661	1.23784	0.326195	0.154227
Q14980	Nuclear mitotic apparatus protein 1	NUMA1	4.57428	0.0135044	31	238.1	5.78	4.37215	7.51781	3.61848	14.9635	1.29714	0.735806	1.52016	0.485303
H0Y8C4	Serine/threonine-protein phosphatase 2A 56 kDa regulatory subunit delta isoform (Fragment)	PPP2R5D	4.57746	0.0134685	4	59.4	7.4	0.271379	0.385847	1.05803	2.24098	2.44949	1.72281	0.62828	0
O00194	Ras-related protein Rab-27B	RAB27B	4.58577	0.0133752	4	24.6	5.52	2.63423	4.2561	2.45211	1.08126	0.513755	0.330862	0.920537	1.54615
O15296	Polyunsaturated fatty acid lipoxygenase ALOX15B	ALOX15B	4.58728	0.0133582	7	75.8	6.1	0.834881	1.81749	0	0	0.870724	0.477457	/	/
Q8NFF5	FAD synthase	FLAD1	4.59659	0.0132547	7	65.2	6.93	2.25085	0.91822	2.61853	0.454914	0.805385	1.8819	0.653048	2.67673
Q14137	Ribosome biogenesis protein BOP1	BOP1	4.60476	0.0131646	5	83.6	6.19	1.51157	0	0	0	1.14149	/	/	/
Q7Z406	Myosin-14	MYH14	4.6048	0.0131642	18	227.7	5.6	6.84745	7.41759	10.4752	15.6221	0.512095	0.513082	0.36373	0.31636
P54725	UV excision repair protein RAD23 homolog A	RAD23A	4.60731	0.0131366	2	39.6	4.58	2.3117	0.489474	0.987814	0.624063	0.610799	3.48127	1.91949	3.08948
P18827	Syndecan-1	SDC1	4.60813	0.0131276	1	32.4	4.63	0	1.10836	0	1.60936	/	0.365435	/	0.318522
A0A286YFF7	Palmitoyl-protein hydrolase 1	PPT1	4.6106	0.0131005	5	37.1	6.52	3.19968	5.90804	2.51317	2.2778	0.464346	0.307243	0.755841	0.729047
O75396	Vesicle-trafficking protein SEC22b	SEC22B	4.62034	0.0129945	6	24.6	6.92	6.19481	6.21511	3.97693	1.51562	0.650949	0.592468	0.769562	2.08028
P14923	Junction plakoglobin	JUP	4.6293	0.0128978	15	81.7	6.14	9.20717	13.5555	18.4747	8.98714	0.508676	0.324642	0.241788	0.462859
O75821	Eukaryotic translation initiation factor 3 subunit G	EIF3G	4.64628	0.0127166	4	35.6	6.13	6.04958	2.89847	3.7886	3.1412	0.408918	0.951514	0.746533	0.889877
Q96TA1	Protein Niban 2	NIBAN2	4.64797	0.0126987	17	84.1	6.19	16.804	17.2235	22.2038	27.3568	0.205686	0.206186	0.141465	0.119874
Q9C0E8	Endoplasmic reticulum junction formation protein lunapark	LNPK	4.65507	0.012624	3	47.7	5.11	0	0.716738	1.6333	1.71381	/	0.565105	0.313852	0.299109
H0UI06	Cytochrome c oxidase subunit 7A2, mitochondrial	COX7A2	4.65728	0.0126008	2	12.8	9.13	11.2218	13.3724	11.292	6.02631	0.29793	0.237653	0.40932	0.799765
Q9H845	Complex I assembly factor ACAD9, mitochondrial	ACAD9	4.66025	0.0125697	7	68.7	7.96	3.30445	5.43598	3.46883	1.52247	0.12	0.344921	0.508992	1.2378
A0A087WV05	Uncharacterized protein	MYCBP	4.66176	0.0125539	4	12.7	6.02	1.86804	2.96903	3.65708	6.37265	0.977367	0.657121	0.528122	0.303743
Q9Y3I0	RNA-splicing ligase RtcB homolog	RTCB	4.66994	0.0124689	16	55.2	7.23	10.1429	11.7733	6.15384	3.62725	0.501698	0.428275	0.882775	1.43603
P01034	Cystatin-C	CST3	4.67391	0.0124278	2	15.8	8.75	0.135689	1.15107	1.52495	1.00421	2.44949	1.0372	0.758759	1.15272
Q15287	RNA-binding protein with serine-rich domain 1	RNPS1	4.67711	0.0123948	5	34.2	11.84	5.46426	5.97519	4.59051	1.09149	0.364033	0.372119	0.488757	1.8915
Q00765	Receptor expression-enhancing protein 5	REEP5	4.6796	0.0123692	3	21.5	8.1	0	2.27428	1.42893	0.635483	/	0	1.13507	3.05208
J3KQ32	Obg-like ATPase 1	OLA1	4.6813	0.0123517	16	46.9	8.06	27.1089	26.1307	38.3652	37.9262	0.215988	0.310027	0.22465	0.273216
E7EVH7	Kinesin light chain	KLC1	4.68131	0.0123517	17	82.4	7.06	5.86308	5.49542	9.05303	18.7471	0.846971	0.902833	0.520524	0.250173
Q15643	Thyroid receptor-interacting protein 11	TRIP11	4.68742	0.0122892	2	227.4	5.26	0	0.780251	0	0	/	0	/	/
Q8NCW5	NAD(P)H-hydrate epimerase	NAXE	4.69219	0.0122406	3	31.7	7.66	7.80441	5.21611	7.43793	3.09718	0.24	0.673267	0.475926	1.03185
Q15758	Neutral amino acid transporter B(0)	SLC1A5	4.70064	0.0121551	4	56.6	5.48	0.406191	0.165354	1.86646	3.48798	1.67539	4.12826	0.365731	0.13435
P17050	Alpha-N-acetylgalactosaminidase	NAGA	4.7071	0.0120902	6	46.5	5.19	0	2.8116	0.615595	0.306321	/	0.720287	3.78118	7.21616
P84085	ADP-ribosylation factor 5	ARF5	4.7198	0.0119638	3	20.5	6.79	29.4691	28.6552	33.47	13.7546	0.166416	0.137338	0.124075	0.374772
P20042	Eukaryotic translation initiation factor 2 subunit 2	EIF2S2	4.72771	0.0118856	7	38.4	5.8	3.17013	1.98139	4.26976	5.86385	0.37178	0.724585	0.336338	0.249253
Q9BV57	1,2-dihydroxy-3-keto-5-methylthiopentene dioxygenase	ADI1	4.74208	0.0117453	4	21.5	5.68	1.08938	1.44492	2.83496	2.63091	0.775522	0.491968	0.261666	0.284847
P68363	Tubulin alpha-1B chain	TUBA1B	4.74608	0.0117066	3	50.1	5.06	131.506	136.965	141.354	104.588	0.115616	0.0993514	0.0428141	0.084056
F8W6G1	Nuclear receptor-binding protein	NRBP1	4.75368	0.0116333	3	60.8	5.16	0.548179	0.866696	2.04694	0.454914	1.55094	0.94396	0.33494	1.5071
Q5T9B7	Adenylate kinase isoenzyme 1	AK1	4.76895	0.0114876	7	23.4	8.6	14.3351	14.702	20.4882	11.99	0.262764	0.22259	0.140195	0.203944
Q96M27	Protein PRRC1	PRRC1	4.78821	0.0113067	6	46.7	5.83	1.92655	1.75074	4.65654	6.10469	0.9767	1.16645	0.411154	0.313621
Q9UNE7	E3 ubiquitin-protein ligase CHIP	STUB1	4.79101	0.0112807	4	34.8	5.87	0.947022	0.146593	0	0.165575	0.83406	5.38821	/	4.77087
Q5W0A0	Glutamate-rich protein 6B	ERICH6B	4.79327	0.0112597	1	81.6	4.75	0.134812	1.14885	0.148751	0.150877	2.44949	0.706208	6.53872	6.44657
P30626	Sorcin	SRI	4.79471	0.0112464	3	21.7	5.59	0.142353	1.80904	0.497352	0.352748	2.44949	0.450713	1.66924	2.27425
O95758	Polypyrimidine tract-binding protein 3	PTBP3	4.8018	0.0111809	1	59.7	9.04	2.18987	3.21729	1.08292	1.5058	0.274277	0.18142	0.547163	0.663599
P12532	Creatine kinase U-type, mitochondrial	CKMT1A	4.80759	0.0111279	7	47	8.34	10.976	10.261	6.94472	7.39161	0.267675	0.289445	0.441514	0.389518
Q96DG6	Carboxymethylenebutenolidase homolog	CMBL	4.81287	0.0110797	11	28	7.18	9.46288	10.9044	10.1738	2.28142	0.512764	0.411531	0.280019	1.25565
Q9Y365	START domain-containing protein 10	STARD10	4.81398	0.0110695	9	33	7.12	14.5102	12.9515	10.0912	5.64599	0.141043	0.161514	0.22766	0.433217
O95359	Transforming acidic coiled-coil-containing protein 2	TACC2	4.81725	0.0110399	2	309.2	4.79	0	0	0.507648	0	/	/	0	/
P38117	Electron transfer flavoprotein subunit beta	ETFB	4.81757	0.0110369	10	27.8	8.1	28.5166	32.988	33.52	23.1197	0.13313	0.10763	0.0993754	0.150259
P43155	Carnitine O-acetyltransferase	CRAT	4.8226	0.0109914	15	70.8	8.44	39.1136	35.1462	12.0662	11.7704	0.18	0.60566	1.75525	1.82151
D6RBZ0	Heterogeneous nuclear ribonucleoprotein A/B	HNRNPAB	4.83291	0.0108988	10	35.7	6.95	26.3786	26.6306	26.1452	42.6869	0.175414	0.177409	0.223083	0.156231
P30043	Flavin reductase (NADPH)	BLVRB	4.8521	0.0107286	6	22.1	7.65	24.8513	22.9494	36.993	19.4528	0.407328	0.437292	0.265295	0.516512
Q8NDH3	Probable aminopeptidase NPEPL1	NPEPL1	4.85672	0.0106881	4	55.8	6.87	1.66976	4.44366	0	0.605791	0.870724	0.586775	/	5.9334
Q14197	Peptidyl-tRNA hydrolase ICT1, mitochondrial	MRPL58	4.85988	0.0106604	2	23.6	10.07	0.278042	0.790094	0.309145	1.52253	1.54986	0.619285	2.58604	0.52733
Q9NX40	OCIA domain-containing protein 1	OCIAD1	4.86162	0.0106452	4	27.6	7.49	0.573551	1.33722	1.71476	2.89654	1.26919	0.360442	0.281084	0.249943
P98175	RNA-binding protein 10	RBM10	4.88099	0.0104778	3	103.5	5.97	0.42869	0	0.160394	1.38764	1.09795	/	2.05881	0.237973
P46108	Adapter molecule crk	CRK	4.88393	0.0104527	4	33.8	5.55	2.8887	2.30873	1.73571	0.608075	0.414187	0.517196	0.674992	1.88308
Q04637	Eukaryotic translation initiation factor 4 gamma 1	EIF4G1	4.88633	0.0104322	23	175.4	5.33	19.8073	17.6784	26.9494	28.2171	0.290969	0.312102	0.201807	0.20076
Q9P2X0	Dolichol-phosphate mannosyltransferase subunit 3	DPM3	4.88644	0.0104313	1	10.1	5.94	0	1.5515	1.28338	0.839171	/	0.261058	0.399425	0.880285
Q8NFV4	Protein ABHD11	ABHD11	4.88843	0.0104142	11	34.7	9.48	20.1156	25.8231	25.141	17.1092	0.214861	0.191847	0.213224	0.30787
P52209	6-phosphogluconate dehydrogenase, decarboxylating	PGD	4.89206	0.0103834	15	53.1	7.23	22.4636	18.9391	22.0543	8.54959	0.279617	0.33522	0.293545	0.720924
Q6P2E9	Enhancer of mRNA-decapping protein 4	EDC4	4.89224	0.0103819	7	151.6	5.86	2.06678	2.49488	1.4736	4.54102	1.01448	0.836836	1.40773	0.350854
P09417	Dihydropteridine reductase	QDPR	4.89286	0.0103767	6	25.8	7.37	4.22164	3.68838	5.72096	1.06299	0.764641	0.837668	0.288149	1.57753
Q9NYL9	Tropomodulin-3	TMOD3	4.89425	0.0103649	13	39.6	5.19	4.4174	4.69015	5.86231	12.5283	0.330235	0.376389	0.311037	0.0667665
Q9Y3D9	28S ribosomal protein S23, mitochondrial	MRPS23	4.91003	0.0102322	8	21.8	8.9	2.79711	2.89364	2.64885	6.89821	0.610207	0.617308	0.655994	0.233535
Q8NC56	LEM domain-containing protein 2	LEMD2	4.92633	0.0100971	6	56.9	9	0.263666	0.685283	0.856658	3.00057	2.44949	0.942453	0.753916	0.224381
A0A0A6YY92	Adenylosuccinate lyase	ADSL	4.92951	0.010071	3	56.2	7.43	1.38488	0.388733	0.644832	0	0.610215	2.50727	1.66256	/
P11387	DNA topoisomerase 1	TOP1	4.9308	0.0100604	15	90.7	9.31	9.73188	11.5442	9.9025	18.6574	0.254329	0.238263	0.279251	0.12657
E9PDI4	Ladinin-1	LAD1	4.9332	0.0100408	8	58.6	9.86	0.411977	0.312609	1.13496	3.07243	1.65637	2.18288	0.618947	0.228641
O60361	Putative nucleoside diphosphate kinase	NME2P1	4.93905	0.00999301	1	15.5	8.57	40.9767	37.8797	37.209	28.8136	0.085936	0.0923294	0.082043	0.135581
Q8NHP8	Putative phospholipase B-like 2	PLBD2	4.945	0.00994472	4	65.4	6.8	0.415191	3.39824	0.965543	2.07593	1.63176	0.19	1.79403	0.781104
P06746	DNA polymerase beta	POLB	4.94556	0.00994018	1	38.2	8.95	0	1.04763	0	0	/	0.773235	/	/
K7ER00	Phenylalanine--tRNA ligase	FARSA	4.95124	0.0098944	10	62.4	7.84	7.24059	5.08587	5.31307	1.36931	0.353376	0.53368	0.511138	2.23865
U3KQK0	Histone H2B	H2BC15	4.96798	0.00976064	6	18.8	10.54	306.83	415.732	314.371	411.8	0.11282	0.120954	0.180477	0.138297
O15446	DNA-directed RNA polymerase I subunit RPA34	POLR1G	4.97129	0.00973447	1	55	8.51	0	0	0	0.518323	/	/	/	0
Q10713	Mitochondrial-processing peptidase subunit alpha	PMPCA	4.97186	0.00972997	10	58.2	6.92	7.11	6.09681	6.35959	1.82423	0.458276	0.523497	0.350569	1.55852
O95865	N(G),N(G)-dimethylarginine dimethylaminohydrolase 2	DDAH2	4.97487	0.00970618	5	29.6	6.01	5.01905	4.23409	2.90512	1.98027	0.23	0.533337	0.759493	1.08825
P21281	V-type proton ATPase subunit B, brain isoform	ATP6V1B2	4.97487	0.00970616	5	56.5	5.81	2.56057	0.146593	0.2959	0.459482	0.840567	12.3479	5.66492	2.82421
Q9BUL5	PHD finger protein 23	PHF23	4.97597	0.00969754	1	43.8	5.78	0	0	0	0.516574	/	/	/	0
Q9NUQ3	Gamma-taxilin	TXLNG	4.97597	0.00969754	2	60.5	7.52	0	0	0	1.03315	/	/	/	0
P16070	CD44 antigen	CD44	4.9771	0.00968861	1	81.5	5.33	0	0	0	0.536882	/	/	/	0
Q9UP95	Solute carrier family 12 member 4	SLC12A4	4.97723	0.00968758	2	120.6	6.44	0.42869	0	0	0	1.09795	/	/	/
P05556	Integrin beta-1	ITGB1	4.97744	0.00968593	9	88.4	5.39	2.48878	3.56879	3.44335	8.16721	0.573097	0.471989	0.388752	0.155409
O15145	Actin-related protein 2/3 complex subunit 3	ARPC3	4.99163	0.00957507	5	20.5	8.59	6.97058	6.52458	9.64319	2.77188	0.344291	0.387022	0.26104	0.967704
Q86TU7	Actin-histidine N-methyltransferase	SETD3	4.99402	0.00955654	1	67.2	5.96	0.412855	0	0	0	1.0961	/	/	/
Q8N1B4	Vacuolar protein sorting-associated protein 52 homolog	VPS52	4.99402	0.00955654	1	82.2	5.99	0.412855	0	0	0	1.0961	/	/	/
Q702N8	Xin actin-binding repeat-containing protein 1	XIRP1	4.99402	0.00955654	2	198.4	6.15	0.412855	0	0	0	1.0961	/	/	/
Q5T200	Zinc finger CCCH domain-containing protein 13	ZC3H13	4.99402	0.00955654	1	196.5	9.42	0.412855	0	0	0	1.0961	/	/	/
Q9UHL4	Dipeptidyl peptidase 2	DPP7	4.99517	0.00954763	4	54.3	6.32	0.43623	1.7733	0	0	1.65395	0.413401	/	/
P00338	L-lactate dehydrogenase A chain	LDHA	5.0037	0.00948184	18	36.7	8.27	81.2271	97.7488	56.8395	49.4445	0.293803	0.271251	0.4904	0.579802
P62304	Small nuclear ribonucleoprotein E	SNRPE	5.00494	0.00947237	2	10.8	9.44	2.9245	4.15053	5.03163	1.95361	0.55778	0.40458	0.218227	0.749337
O75306	NADH dehydrogenase [ubiquinone] iron-sulfur protein 2, mitochondrial	NDUFS2	5.00661	0.00945953	7	52.5	7.55	3.32405	7.99136	5.68114	2.75888	0.524621	0.234065	0.324698	0.84126
Q13526	Peptidyl-prolyl cis-trans isomerase NIMA-interacting 1	PIN1	5.00878	0.00944292	2	18.2	8.82	0.142353	0.192923	1.01697	0.802052	2.44949	1.80741	0	0
Q16795	NADH dehydrogenase [ubiquinone] 1 alpha subcomplex subunit 9, mitochondrial	NDUFA9	5.01644	0.00938455	12	42.5	9.8	6.17241	15.0259	10.6054	6.51114	0.567148	0.2	0.581836	0.953285
O15400	Syntaxin-7	STX7	5.02329	0.00933269	3	29.8	5.55	0.398286	0.330708	0	1.74296	1.66603	2.67124	/	0.506838
Q99471	Prefoldin subunit 5	PFDN5	5.02401	0.00932726	5	17.3	6.33	8.82896	6.75116	8.13275	16.8818	0.364711	0.50189	0.377842	0.192435
P55795	Heterogeneous nuclear ribonucleoprotein H2	HNRNPH2	5.03133	0.00927219	4	49.2	6.3	14.3299	18.881	15.9335	13.4968	0.1475	0.164109	0.19327	0.231759
P15586	N-acetylglucosamine-6-sulfatase	GNS	5.03777	0.00922406	11	62	8.31	6.78105	16.3646	8.27872	18.1718	0.411094	0.266409	0.581491	0.217079
Q6P474	Putative pyridoxal-dependent decarboxylase domain-containing protein 2	PDXDC2P	5.03879	0.00921645	1	51.8	5.96	4.65584	4.03757	3.70645	1.42383	0.313337	0.29593	0.378651	0.722809
O75947	ATP synthase subunit d, mitochondrial	ATP5PD	5.04475	0.00917217	10	18.5	5.3	30.4265	35.3421	34.3692	51.4687	0.159423	0.167433	0.180722	0.116729
P46783	40S ribosomal protein S10	RPS10	5.04904	0.00914043	2	18.9	10.15	8.86499	9.81898	10.6237	14.6094	0.226265	0.163387	0.175703	0.15889
Q9BY44	Eukaryotic translation initiation factor 2A	EIF2A	5.05361	0.00910678	8	64.9	8.87	3.32947	0.58685	0.297501	0.150877	0.897421	5.60628	11.3889	19.5637
Q13938	Calcyphosin	CAPS	5.05362	0.00910669	7	30.2	6.04	3.92603	0.918321	0	1.22078	0.830339	3.78772	/	3.06404
Q8N6T3	ADP-ribosylation factor GTPase-activating protein 1	ARFGAP1	5.05669	0.00908416	3	44.6	5.66	0.526947	0	0.600544	2.78089	2.44949	/	2.1493	0.46415
P19338	Nucleolin	NCL	5.07987	0.008916	19	76.6	4.7	140.811	130.025	137.427	186.058	0.1859	0.18412	0.172119	0.0999995
Q13162	Peroxiredoxin-4	PRDX4	5.08793	0.00885829	7	30.5	6.29	27.3369	25.2123	28.8546	17.0336	0.142286	0.164568	0.142515	0.203058
P54105	Methylosome subunit pICln	CLNS1A	5.09196	0.00882964	2	26.2	4.11	0.42869	0.146593	0.148751	1.94226	1.09795	2.9307	2.21997	0.224751
P25325	3-mercaptopyruvate sulfurtransferase	MPST	5.11266	0.00868381	7	33.2	6.6	5.06964	7.98041	6.25251	2.14296	0.651014	0.375306	0.517542	1.5175
P48556	26S proteasome non-ATPase regulatory subunit 8	PSMD8	5.12091	0.00862649	6	39.6	9.7	5.78282	4.84159	6.12277	1.52019	0.496727	0.605436	0.490749	1.798
P19823	Inter-alpha-trypsin inhibitor heavy chain H2	ITIH2	5.12096	0.00862611	3	106.4	6.86	0.263666	1.35328	0.319441	0.349709	2.44949	0.510104	2.14729	1.78637
Q7Z4W1	L-xylulose reductase	DCXR	5.14339	0.00847228	11	25.9	8.1	28.7446	28.405	27.3132	9.65146	0.40874	0.398872	0.416913	1.18186
E9PF18	Hydroxyacyl-coenzyme A dehydrogenase, mitochondrial	HADH	5.16142	0.00835073	9	42.1	9.26	45.8287	46.9924	51.0327	25.7231	0.36641	0.362196	0.290624	0.511901
Q15637	Splicing factor 1	SF1	5.17021	0.00829221	10	68.3	8.98	11.847	14.0845	13.2628	18.9948	0.338631	0.231781	0.2781	0.193054
O75964	ATP synthase subunit g, mitochondrial	ATP5MG	5.17071	0.00828892	3	11.4	9.64	3.83733	6.02875	4.71265	2.06948	0.569891	0.17	0.425679	1.33653
P14927	Cytochrome b-c1 complex subunit 7	UQCRB	5.17434	0.00826485	9	13.5	8.78	11.1287	13.7447	10.6027	22.4741	0.528538	0.40151	0.509554	0.193712
C9JLX3	Adenylate cyclase (Fragment)	ADCY3	5.17641	0.0082512	1	53.5	6.68	6.0058	9.13067	7.24423	11.288	0.290551	0.23798	0.200311	0.16298
Q16698	2,4-dienoyl-CoA reductase [(3E)-enoyl-CoA-producing], mitochondrial	DECR1	5.17838	0.00823819	9	36	9.28	14.8227	15.3975	12.6481	4.91191	0.515864	0.490655	0.592029	1.40696
A0A494C0X0	Tubulin-folding cofactor B	TBCB	5.1818	0.00821573	1	31.1	5.74	0.700069	0.146593	0	0	0.885406	4.55535	/	/
Q969X5	Endoplasmic reticulum-Golgi intermediate compartment protein 1	ERGIC1	5.19141	0.00815284	10	32.6	7.06	16.6097	21.4769	21.5454	12.9335	0.233004	0.169863	0.174642	0.332481
O00757	Fructose-1,6-bisphosphatase isozyme 2	FBP2	5.2009	0.00809128	1	36.7	7.23	4.72777	1.72612	4.50536	1.70274	0.278879	0.693714	0.260333	0.42218
P55209	Nucleosome assembly protein 1-like 1	NAP1L1	5.20267	0.00807989	7	45.3	4.46	23.7477	26.3015	27.1547	39.62	0.272637	0.291244	0.276991	0.178017
O00592	Podocalyxin	PODXL	5.2172	0.00798675	2	58.6	5.49	0	0	0.507725	1.2216	/	/	0	0
Q32MZ4	Leucine-rich repeat flightless-interacting protein 1	LRRFIP1	5.22621	0.00792957	12	89.2	4.65	9.08863	10.0009	13.737	22.3623	0.664907	0.591645	0.423477	0.288837
Q9UMS0	NFU1 iron-sulfur cluster scaffold homolog, mitochondrial	NFU1	5.2304	0.00790319	4	28.4	5.07	1.23387	0.496246	0.815523	4.14839	0.349314	0.984663	0.60015	0.171515
Q13268	Dehydrogenase/reductase SDR family member 2, mitochondrial	DHRS2	5.23418	0.0078794	12	29.9	9.01	23.681	43.0707	42.5698	22.4735	0.467947	0.354726	0.393023	0.697025
O43175	D-3-phosphoglycerate dehydrogenase	PHGDH	5.23965	0.00784517	11	56.6	6.71	18.7979	18.5007	24.9155	15.1643	0.175178	0.180245	0.134539	0.216763
P08758	Annexin A5	ANXA5	5.24614	0.00780478	21	35.9	5.05	47.9482	58.9977	47.4664	87.5147	0.307295	0.283421	0.360132	0.171214
Q15257	Serine/threonine-protein phosphatase 2A activator	PTPA	5.25447	0.00775322	8	40.6	5.94	12.7511	9.08331	10.7566	2.99812	0.404503	0.56662	0.433061	1.51225
C9J406	MICOS complex subunit MIC60	IMMT	5.25707	0.00773721	2	73.2	6.07	54.9224	64.003	67.5245	99.4349	0.331075	0.251865	0.160813	0.114269
P08243	Asparagine synthetase [glutamine-hydrolyzing]	ASNS	5.27483	0.00762884	4	64.3	6.86	1.56587	0.146593	0	0.150877	0.94806	10.0637	/	2.89325
O95983	Methyl-CpG-binding domain protein 3	MBD3	5.27967	0.00759959	2	32.8	5.34	0	0	0	2.31402	/	/	/	0
P07099	Epoxide hydrolase 1	EPHX1	5.29626	0.00750022	11	52.9	7.25	3.89549	5.36717	12.7826	3.92672	0.910317	0.671838	0.286056	1.28456
Q9H4B7	Tubulin beta-1 chain	TUBB1	5.30635	0.00744048	1	50.3	5.17	36.8669	38.1659	38.2455	23.1791	0.119135	0.0970636	0.0756397	0.115699
C9IZQ1	Signal sequence receptor subunit alpha	SSR1	5.31349	0.00739853	3	33.9	4.69	3.67462	3.66145	3.82691	8.49028	0.664074	0.665627	0.644412	0.302085
P26599	Polypyrimidine tract-binding protein 1	PTBP1	5.31534	0.0073877	14	57.2	9.17	52.6445	41.5876	46.2914	20.7665	0.362421	0.446697	0.264875	0.539759
O95400	CD2 antigen cytoplasmic tail-binding protein 2	CD2BP2	5.31541	0.00738733	5	37.6	4.61	0.135689	0.19581	0.348601	2.29886	2.44949	1.69741	0.953439	0
O00232	26S proteasome non-ATPase regulatory subunit 12	PSMD12	5.33391	0.00727998	9	52.9	7.65	1.06902	3.09249	3.47851	0.608075	0.913149	0.553793	0.459153	2.68233
P04040	Catalase	CAT	5.34181	0.00723468	18	59.7	7.39	10.2152	11.6722	7.54435	4.68444	0.402805	0.340364	0.480619	0.866129
P62277	40S ribosomal protein S13	RPS13	5.34635	0.00720882	8	17.2	10.54	24.3616	23.8317	25.0799	16.6962	0.190955	0.18808	0.143707	0.203272
A0A5F9ZHM4	L-lactate dehydrogenase	LDHB	5.35697	0.0071486	10	37.4	6.25	21.8737	10.4042	8.6924	5.01776	0.2	0.766706	0.691192	1.21767
O15427	Monocarboxylate transporter 4	SLC16A3	5.36271	0.00711633	1	49.4	7.96	0	0	0.444651	0.84092	/	/	0	0
Q9BY32	Inosine triphosphate pyrophosphatase	ITPA	5.37294	0.00705913	4	21.4	5.66	0.851421	2.84061	2.7987	0.301754	1.09896	0.554125	0.57013	4.89061
P04066	Tissue alpha-L-fucosidase	FUCA1	5.40051	0.00690757	2	53.7	6.84	0	0.918698	0	0	/	0.440877	/	/
P60891	Ribose-phosphate pyrophosphokinase 1	PRPS1	5.42213	0.0067912	2	34.8	6.98	4.18338	3.46891	4.70579	1.38301	0.396696	0.459739	0.190926	0.619409
Q96FQ6	Protein S100-A16	S100A16	5.43085	0.00674483	5	11.8	6.79	17.7808	19.596	25.6745	49.2276	0.523391	0.482205	0.363886	0.190975
P49720	Proteasome subunit beta type-3	PSMB3	5.44053	0.00669383	9	22.9	6.55	12.4276	8.10192	11.0421	3.64617	0.415223	0.579679	0.432242	1.13224
Q9NQ50	39S ribosomal protein L40, mitochondrial	MRPL40	5.45638	0.00661117	4	24.5	9.63	1.2103	0.979425	2.12382	3.9241	0.99184	1.22564	0.611072	0.323342
E7EX17	Eukaryotic translation initiation factor 4B	EIF4B	5.47361	0.00652258	11	69.7	5.67	8.0437	6.19965	9.11326	15.4019	0.391821	0.412255	0.285449	0.142243
Q9UHB9	Signal recognition particle subunit SRP68	SRP68	5.48046	0.00648775	9	70.7	8.56	1.08288	1.68706	3.81501	1.21615	1.62188	1.00616	0.407412	0.879468
E5RJR5	S-phase kinase-associated protein 1	SKP1	5.48049	0.00648761	5	18.7	4.7	2.73146	2.89616	2.312	5.82474	0.507701	0.480063	0.444179	0.16987
Q02790	Peptidyl-prolyl cis-trans isomerase FKBP4	FKBP4	5.48944	0.00644235	24	51.8	5.43	81.4201	59.9068	80.9065	47.9407	0.259661	0.257828	0.168633	0.295581
J3QRS3	Myosin regulatory light chain 12A	MYL12A	5.49252	0.00642686	8	20.4	4.75	11.1933	16.0072	12.6704	24.6456	0.410323	0.349618	0.474904	0.230607
Q9UNF0	Protein kinase C and casein kinase substrate in neurons protein 2	PACSIN2	5.49487	0.00641508	12	55.7	5.2	7.05568	2.92957	7.79032	14.9565	0.885399	2.29499	0.892955	0.471299
O75390	Citrate synthase, mitochondrial	CS	5.49536	0.00641267	8	51.7	8.32	84.8726	86.9916	96.5446	41.1494	0.34319	0.347584	0.307528	0.645605
O75348	V-type proton ATPase subunit G 1	ATP6V1G1	5.50043	0.00638729	2	13.7	8.79	1.22633	1.01329	1.01697	2.24583	0.329106	0.386662	0.361627	0.156928
O96019	Actin-like protein 6A	ACTL6A	5.50917	0.00634388	9	47.4	5.6	5.37369	3.92049	5.45874	1.8699	0.223847	0.309424	0.392553	1.0564
P98179	RNA-binding protein 3	RBM3	5.52863	0.00624836	3	17.2	8.91	13.1029	7.53766	7.60267	8.02469	0.136282	0.447702	0.519562	0.52854
O60701	UDP-glucose 6-dehydrogenase	UGDH	5.52956	0.00624382	17	55	7.12	17.9557	12.6766	6.96705	4.92269	0.462607	0.526366	0.708392	0.817265
Q8N8J7	Uncharacterized protein FAM241A	FAM241A	5.54117	0.0061876	2	14.6	4.7	0	0.165538	0.615341	1.00824	/	0	0.658957	0.402168
Q9BVG4	Protein PBDC1	PBDC1	5.56892	0.00605551	5	26	4.79	0.534168	0	0.668042	3.07022	1.21549	/	0.971909	0.216262
Q12931	Heat shock protein 75 kDa, mitochondrial	TRAP1	5.57378	0.0060327	19	80.1	8.21	29.2169	21.8548	33.888	16.4861	0.095846	0.264297	0.158102	0.266263
Q96JB5	CDK5 regulatory subunit-associated protein 3	CDK5RAP3	5.57566	0.00602392	4	56.9	4.75	0	0.912548	0	2.49641	/	0.443848	/	0.205341
Q9NZL9	Methionine adenosyltransferase 2 subunit beta	MAT2B	5.57828	0.00601167	4	37.5	7.36	1.54915	0.293186	0	0	0.873791	5.04478	/	/
P62249	40S ribosomal protein S16	RPS16	5.58123	0.00599791	9	16.4	10.21	15.1529	18.4861	20.9162	8.48964	0.132472	0.115156	0.122367	0.296855
F8W727	60S ribosomal protein L32	RPL32	5.58751	0.00596876	4	18	10.59	4.91938	4.86358	5.08462	1.36931	0.396511	0.392971	0.391218	1.58556
P20340	Ras-related protein Rab-6A	RAB6A	5.61901	0.0058248	6	23.6	5.54	16.9058	17.3843	12.1864	7.4479	0.289024	0.301723	0.432048	0.710665
Q14677	Clathrin interactor 1	CLINT1	5.62855	0.00578196	13	68.2	6.42	5.10214	6.59669	6.29887	12.9582	0.214334	0.173334	0.170756	0.0582926
Q96A08	Histone H2B type 1-A	H2BC1	5.63071	0.00577233	1	14.2	10.32	107.118	183.986	120.397	174.403	0.174734	0.171359	0.313565	0.214606
F5H2F4	C-1-tetrahydrofolate synthase, cytoplasmic	MTHFD1	5.6365	0.00574654	24	104.6	7.59	25.5297	26.154	31.5448	14.0858	0.326619	0.319691	0.27042	0.50976
Q9UMX0	Ubiquilin-1	UBQLN1	5.65296	0.00567391	4	62.5	5.11	4.57802	2.8409	4.4749	10.9508	0.339567	0.464623	0.405775	0.196241
Q9UKL0	REST corepressor 1	RCOR1	5.66942	0.00560231	11	53.3	7.03	2.93774	4.5611	3.29847	9.88423	0.628193	0.385399	0.594605	0.19031
Q3ZCM7	Tubulin beta-8 chain	TUBB8	5.67453	0.00558028	1	49.7	4.89	64.2391	66.5935	66.2616	38.2283	0.195382	0.161649	0.128963	0.194715
Q9BWD1	Acetyl-CoA acetyltransferase, cytosolic	ACAT2	5.67803	0.00556524	6	41.3	6.92	4.02556	0.848229	2.83488	1.55063	0.18	2.13822	0.722867	1.23566
P55060	Exportin-2	CSE1L	5.6797	0.00555811	22	110.3	5.77	107.784	194.79	124.135	158.333	0.318708	0.205462	0.304388	0.269173
A0A5H1ZRQ2	RNA helicase	DDX17	5.68368	0.00554107	22	80.4	8.37	42.0358	43.0717	42.1368	27.2024	0.184685	0.168197	0.17815	0.296341
B7ZC38	Endophilin-B2	SH3GLB2	5.69124	0.00550891	3	44.3	5.82	0.828045	0.982833	1.01697	1.85983	0.606704	0.704849	0.677418	0.368484
O14579	Coatomer subunit epsilon	COPE	5.69655	0.00548645	6	34.5	5.12	4.2053	4.44253	5.37205	0.912113	0.527217	0.333661	0.357633	2.09826
O60238	BCL2/adenovirus E1B 19 kDa protein-interacting protein 3-like	BNIP3L	5.73801	0.00531438	1	23.9	5.85	0	0.624556	0.14715	0	/	0.648513	3.48363	/
Q92896	Golgi apparatus protein 1	GLG1	5.74284	0.00529472	5	134.5	6.9	0.842249	1.57323	1.27047	3.05145	1.26084	0.676014	0.701063	0.35166
O43181	NADH dehydrogenase [ubiquinone] iron-sulfur protein 4, mitochondrial	NDUFS4	5.74924	0.00526879	3	20.1	10.3	3.95122	3.44299	0.707907	7.80254	0.13	0.847339	4.38908	0.425192
P16402	Histone H1.3	H1-3	5.7574	0.00523594	4	22.3	11.02	57.8474	80.1701	59.2477	106.142	0.208551	0.187896	0.266205	0.127108
P10644	cAMP-dependent protein kinase type I-alpha regulatory subunit	PRKAR1A	5.75814	0.00523295	6	43	5.35	4.47493	4.81849	4.77674	1.39771	0.485711	0.255945	0.258956	0.903974
P61160	Actin-related protein 2	ACTR2	5.76092	0.00522184	7	44.7	6.74	9.52472	9.0385	10.7557	3.58353	0.165215	0.210396	0.158795	0.661933
Q969Z0	FAST kinase domain-containing protein 4	TBRG4	5.76168	0.00521881	8	70.7	7.42	3.70627	2.76375	6.73623	1.67335	0.481187	0.816967	0.338903	1.37178
P22033	Methylmalonyl-CoA mutase, mitochondrial	MMUT	5.79284	0.00509582	10	83.1	6.93	8.35546	11.1294	9.0531	3.11649	0.261736	0.191087	0.244266	0.79981
P05455	Lupus La protein	SSB	5.79436	0.00508991	21	46.8	7.12	49.5797	56.425	64.7929	98.8413	0.281436	0.24873	0.210664	0.160756
Q7Z3B4	Nucleoporin p54	NUP54	5.79592	0.00508386	2	55.4	7.02	0	0.847751	0.454947	0.153161	/	0.477773	0.890285	3.16384
Q12906	Interleukin enhancer-binding factor 3	ILF3	5.82631	0.00496729	26	95.3	8.76	71.9574	56.9593	62.6884	53.3326	0.141895	0.203932	0.17399	0.198873
A0A3B3ISP1	Ankyrin repeat and SAM domain-containing protein 1A	ANKS1A	5.86424	0.00482586	1	129.8	6.52	0.142353	0.339994	1.16412	0.489921	2.44949	1.02558	0	0
P40925	Malate dehydrogenase, cytoplasmic	MDH1	5.86564	0.00482073	8	36.4	7.36	16.7845	12.7338	15.7312	7.92286	0.220409	0.291079	0.238437	0.549485
Q86WA6	Valacyclovir hydrolase	BPHL	5.87187	0.00479798	3	32.5	9.14	0.790613	2.20363	0.160394	0.48431	1.67309	0.574014	7.63094	2.35429
P36404	ADP-ribosylation factor-like protein 2	ARL2	5.89197	0.00472529	4	20.9	6.34	2.19202	1.03205	1.96927	0.304038	0.632178	1.31904	0.679173	5.23398
Q9BQ61	Telomerase RNA component interacting RNase	TRIR	5.90153	0.00469112	3	18.4	9.44	1.82795	1.96633	0.777337	3.51879	0.788602	0.750519	1.96054	0.441634
A0A0A0MS08	Immunoglobulin heavy constant gamma 1 (Fragment)	IGHG1	5.90529	0.00467777	4	43.9	6.96	0	8.44739	0	8.85232	/	0.287686	/	0.738472
Q08378	Golgin subfamily A member 3	GOLGA3	5.90689	0.00467212	10	167.3	5.44	0.693405	0.526517	0	4.3578	1.37744	2.07854	/	0.186178
P61204	ADP-ribosylation factor 3	ARF3	5.90861	0.00466601	6	20.6	7.43	43.694	42.4823	52.0287	21.8581	0.160213	0.124207	0.123438	0.250812
P11182	Lipoamide acyltransferase component of branched-chain alpha-keto acid dehydrogenase complex, mitochondrial	DBT	5.91035	0.00465987	9	53.5	8.51	7.36255	10.0026	6.8696	2.62886	0.405933	0.31466	0.359443	0.940381
Q9UBQ7	Glyoxylate reductase/hydroxypyruvate reductase	GRHPR	5.92046	0.00462433	7	35.6	7.39	8.46519	10.0645	5.86002	1.66878	0.608852	0.2	0.864779	3.09424
P07384	Calpain-1 catalytic subunit	CAPN1	5.92765	0.00459923	19	81.8	5.67	12.5583	14.7095	15.2603	6.22695	0.169502	0.146611	0.166966	0.368031
P62993	Growth factor receptor-bound protein 2	GRB2	5.93893	0.00456013	5	25.2	6.32	4.32198	1.44769	1.69793	0	0.692451	2.13159	2.01542	/
P12270	Nucleoprotein TPR	TPR	5.95297	0.00451199	31	267.1	5.02	6.17228	8.37373	3.45421	23.3211	0.855456	0.666028	1.59433	0.209104
P15559	NAD(P)H dehydrogenase [quinone] 1	NQO1	5.95921	0.00449077	9	30.8	8.88	22.7958	16.0092	21.7131	7.39338	0.38583	0.333905	0.0678816	0.3045
P08962	CD63 antigen	CD63	5.97835	0.00442635	1	25.6	7.81	0	0.719625	0.159047	0	/	0.562838	3.22305	/
Q9NUJ1	Palmitoyl-protein thioesterase ABHD10, mitochondrial	ABHD10	5.98158	0.0044156	5	33.9	8.57	3.10512	5.37566	1.9831	0.605791	0.644381	0.347798	1.71987	5.63368
Q96P70	Importin-9	IPO9	5.98585	0.00440141	4	115.9	4.81	0.692528	0.146593	2.25201	0.454914	1.15832	5.71736	0.372168	1.50744
Q9H488	GDP-fucose protein O-fucosyltransferase 1	POFUT1	5.98848	0.00439267	4	43.9	8.53	0.445402	0.78991	1.98252	0.620489	1.6937	1.03221	0.418761	1.29291
P55084	Trifunctional enzyme subunit beta, mitochondrial	HADHB	6.01065	0.00431995	22	51.3	9.41	32.2494	33.374	32.3889	14.9732	0.177677	0.189345	0.204532	0.52738
Q15126	Phosphomevalonate kinase	PMVK	6.01248	0.004314	6	22	5.73	5.47379	6.19005	6.23326	3.31111	0.278523	0.248639	0.199401	0.363726
P07437	Tubulin beta chain	TUBB	6.02873	0.00426161	8	49.6	4.89	213.568	220.844	219.646	163.594	0.102431	0.0821398	0.0451932	0.0712905
P61163	Alpha-centractin	ACTR1A	6.03212	0.00425077	10	42.6	6.64	8.09907	9.25184	13.4639	4.77256	0.329194	0.358012	0.205547	0.595375
P42126	Enoyl-CoA delta isomerase 1, mitochondrial	ECI1	6.05856	0.00416725	3	32.8	8.54	3.56107	4.29204	2.53003	1.49771	0.294132	0.334497	0.533941	0.972728
O15173	Membrane-associated progesterone receptor component 2	PGRMC2	6.06443	0.00414896	5	23.8	4.88	0.422026	0.50487	1.08353	3.66884	1.09871	0.954686	0.444834	0.134342
P38606	V-type proton ATPase catalytic subunit A	ATP6V1A	6.09744	0.00404767	16	68.3	5.52	11.9498	10.6481	14.7447	4.72085	0.316907	0.360172	0.274666	0.842235
P09972	Fructose-bisphosphate aldolase C	ALDOC	6.10692	0.0040191	3	39.4	6.87	14.2019	13.5145	15.173	9.16976	0.119302	0.124964	0.103343	0.191074
P17096	High mobility group protein HMG-I/HMG-Y	HMGA1	6.11845	0.00398462	4	11.7	10.32	2.38697	2.43407	1.76942	6.69552	1.10792	0.974678	1.12965	0.330096
Q96E11	Ribosome-recycling factor, mitochondrial	MRRF	6.12186	0.00397451	6	29.3	9.79	2.2194	2.8747	2.80841	6.21349	0.323136	0.283369	0.414006	0.183852
A0A1W2PRS1	Lysosome membrane protein 2 (Fragment)	SCARB2	6.13465	0.00393676	7	58.1	5.15	6.01944	11.908	8.38334	21.8225	0.297513	0.138186	0.376382	0.14076
Q99747	Gamma-soluble NSF attachment protein	NAPG	6.13546	0.00393437	7	34.7	5.41	0.996455	2.29666	2.474	8.22454	1.2774	0.870572	0.792706	0.251439
P50454	Serpin H1	SERPINH1	6.13771	0.00392779	18	46.4	8.69	31.5775	29.5531	39.8061	25.76	0.112264	0.122923	0.0965548	0.154183
Q99832	T-complex protein 1 subunit eta	CCT7	6.14357	0.00391065	14	59.3	7.65	20.581	13.6829	24.6176	11.3995	0.268362	0.449302	0.261007	0.540942
P40222	Alpha-taxilin	TXLNA	6.15874	0.00386672	8	61.9	6.52	2.48647	3.35573	3.57724	8.52188	0.887697	0.854268	0.803139	0.3351
P18085	ADP-ribosylation factor 4	ARF4	6.19221	0.00377166	2	20.5	7.14	23.2479	24.096	28.7898	9.84995	0.175315	0.118812	0.132502	0.338513
P62888	60S ribosomal protein L30	RPL30	6.20995	0.0037223	2	12.8	9.63	3.57512	2.94461	2.43685	0.608075	0.508142	0.619421	0.725523	2.41387
Q99733	Nucleosome assembly protein 1-like 4	NAP1L4	6.21735	0.00370194	9	42.8	4.69	8.48344	5.17599	4.97479	14.4711	0.337283	0.705757	0.769795	0.266632
P62318	Small nuclear ribonucleoprotein Sm D3	SNRPD3	6.2245	0.00368238	2	13.9	10.32	3.18365	3.86071	2.99949	1.74514	0.222549	0.197347	0.229149	0.37145
I3L4C2	Brain-specific angiogenesis inhibitor 1-associated protein 2	BAIAP2	6.29044	0.00350714	2	61.3	8.94	0	0.192923	0	1.23805	/	0	/	0
Q15046	Lysine--tRNA ligase	KARS1	6.29869	0.00348588	18	68	6.35	19.9409	14.7627	19.9545	6.39263	0.223496	0.240085	0.163955	0.634792
Q96P16	Regulation of nuclear pre-mRNA domain-containing protein 1A	RPRD1A	6.31378	0.00344734	5	35.7	7.55	1.50977	1.97458	0.803266	4.56967	0.892629	0.571648	1.05153	0.168836
Q9UJU6	Drebrin-like protein	DBNL	6.31607	0.00344153	10	48.2	5.05	4.51811	4.69713	4.7786	9.62212	0.519294	0.501009	0.503957	0.246275
Q92665	28S ribosomal protein S31, mitochondrial	MRPS31	6.31722	0.00343861	7	45.3	9.29	1.51787	1.83413	1.68687	6.99541	0.632423	0.503357	0.498912	0.127345
P35914	Hydroxymethylglutaryl-CoA lyase, mitochondrial	HMGCL	6.32835	0.00341056	4	34.3	8.54	4.99222	4.13323	0.697202	0	0.23	0.945273	5.54816	/
Q9HA64	Ketosamine-3-kinase	FN3KRP	6.34397	0.0033716	6	34.4	7.33	1.91127	2.25041	0.444651	0.153161	0.502068	0.497688	2.90253	8.40026
O00204	Sulfotransferase 2B1	SULT2B1	6.34688	0.0033644	5	41.3	5.4	1.52704	0.459202	2.64532	0.973772	0.529741	2.17069	0.366566	0.961683
A0A024R0K5	Carcinoembryonic antigen-related cell adhesion molecule 5	CEACAM5	6.34759	0.00336265	2	76.7	5.69	0	1.76996	1.28069	5.97065	/	0.91535	1.29649	0.278094
Q9HDC9	Adipocyte plasma membrane-associated protein	APMAP	6.35991	0.00333236	15	46.5	6.16	22.3553	28.0519	23.4519	14.3602	0.16322	0.128728	0.120167	0.227294
P28070	Proteasome subunit beta type-4	PSMB4	6.36235	0.00332641	7	29.2	5.97	11.2324	5.4193	10.3228	3.65987	0.169539	0.530108	0.320294	0.827881
Q9H0R4	Haloacid dehalogenase-like hydrolase domain-containing protein 2	HDHD2	6.36761	0.00331359	3	28.5	6.24	0.963542	1.20621	1.01697	0.150877	0.621004	0.495612	0.58484	3.37428
P61457	Pterin-4-alpha-carbinolamine dehydratase	PCBD1	6.3687	0.00331095	5	12	6.8	2.06926	2.63684	4.97319	9.03809	0.48768	0.475653	0.273109	0.187365
P13688	Carcinoembryonic antigen-related cell adhesion molecule 1	CEACAM1	6.39138	0.00325634	1	57.5	5.97	0	0	0.644501	2.47564	/	/	0	0
A0A087X1Z3	Proteasome activator complex subunit 2	PSME2	6.42069	0.00318726	10	29.1	6.71	22.2136	19.9391	34.3631	44.4679	0.293699	0.263158	0.133112	0.133992
P62140	Serine/threonine-protein phosphatase PP1-beta catalytic subunit	PPP1CB	6.42706	0.00317247	2	37.2	6.19	9.15494	9.40836	11.0377	2.8895	0.384557	0.404015	0.355793	1.33225
Q9ULZ3	Apoptosis-associated speck-like protein containing a CARD	PYCARD	6.45569	0.00310686	5	21.6	6.34	1.54307	1.17623	1.66341	4.79947	0.656084	0.743542	0.526649	0.212088
Q96GC5	39S ribosomal protein L48, mitochondrial	MRPL48	6.47815	0.00305642	3	23.9	8.98	1.93452	2.63267	2.02205	0.452631	0.580299	0.441258	0.570899	1.32279
B0QYN7	SUMO-conjugating enzyme UBC9	UBE2I	6.54424	0.00291316	5	20.4	8.46	10.1063	9.79086	6.87054	3.93357	0.198391	0.2008	0.115201	0.198413
Q15233	Non-POU domain-containing octamer-binding protein	NONO	6.55562	0.00288926	16	54.2	8.95	37.544	29.9494	30.7561	13.784	0.37524	0.472805	0.440621	1.04213
O75533	Splicing factor 3B subunit 1	SF3B1	6.55744	0.00288545	26	145.7	7.09	16.4164	20.2446	20.4357	10.7348	0.229958	0.152734	0.122228	0.220387
P04350	Tubulin beta-4A chain	TUBB4A	6.57376	0.00285157	4	49.6	4.88	129.174	138.174	140.573	93.6006	0.121448	0.0956705	0.0797756	0.100968
G3V5Z7	Proteasome subunit alpha type	PSMA6	6.58757	0.00282326	6	28.1	6.76	11.1739	7.99333	11.1605	4.31919	0.149282	0.144555	0.113746	0.450974
P36873	Serine/threonine-protein phosphatase PP1-gamma catalytic subunit	PPP1CC	6.58787	0.00282264	2	37	6.54	8.75284	9.28005	9.96934	2.73862	0.28097	0.328661	0.32756	1.13936
P28838	Cytosol aminopeptidase	LAP3	6.60622	0.00278549	16	56.1	7.93	11.252	10.5497	19.7903	8.85881	0.249467	0.289457	0.125311	0.310307
A0A3B3ISF9	Endothelin-converting enzyme 1	ECE1	6.61513	0.00276764	9	94.4	5.82	0.834881	1.12943	0.159047	4.38957	0.870724	0.768333	5.43551	0.201347
P50990	T-complex protein 1 subunit theta	CCT8	6.66501	0.00267002	22	59.6	5.6	53.7096	50.0727	61.4099	29.7544	0.271911	0.293603	0.244499	0.472658
H0YL70	Transducin-like enhancer protein 3	TLE3	6.67405	0.00265274	3	84.4	7.27	1.12876	0.459202	0	0	0.777205	1.97094	/	/
P18669	Phosphoglycerate mutase 1	PGAM1	6.71429	0.00257729	6	28.8	7.18	29.5503	36.1063	32.4223	44.9102	0.29345	0.272248	0.292104	0.189104
P52565	Rho GDP-dissociation inhibitor 1	ARHGDIA	6.71706	0.00257217	6	23.2	5.11	19.8466	13.0482	15.7401	14.9205	0.159422	0.259611	0.219706	0.280451
P24539	ATP synthase F(0) complex subunit B1, mitochondrial	ATP5PB	6.75449	0.00250423	12	28.9	9.36	12.971	18.1707	15.9451	5.49586	0.234513	0.180252	0.19722	0.946377
Q92597	Protein NDRG1	NDRG1	6.7614	0.00249191	8	42.8	5.82	27.548	47.2103	22.5136	37.1298	0.315271	0.188726	0.407356	0.376786
O14818	Proteasome subunit alpha type-7	PSMA7	6.78441	0.00245133	14	27.9	8.46	29.7847	22.6395	28.4068	13.6052	0.328993	0.418238	0.325119	0.628954
Q13509	Tubulin beta-3 chain	TUBB3	6.84509	0.00234777	9	50.4	4.93	152.978	150.812	157.21	108.629	0.081488	0.0575458	0.0238639	0.0604346
P54577	Tyrosine--tRNA ligase, cytoplasmic	YARS1	6.89708	0.00226286	17	59.1	7.05	13.9807	7.85555	10.0816	9.0895	0.23799	0.39827	0.29977	0.374664
P19367	Hexokinase-1	HK1	6.91896	0.00222815	25	102.4	6.8	30.7563	43.7827	48.7418	22.9235	0.267381	0.252503	0.250206	0.556871
P13674	Prolyl 4-hydroxylase subunit alpha-1	P4HA1	6.92944	0.00221171	15	61	6.01	2.41294	5.95391	2.71704	7.43671	0.948793	0.337413	0.92824	0.347396
P35268	60S ribosomal protein L22	RPL22	6.94004	0.00219524	2	14.8	9.19	7.92952	7.05367	6.85048	2.82586	0.174805	0.221964	0.234845	0.733815
Q9BTT6	Leucine-rich repeat-containing protein 1	LRRC1	6.99966	0.00210503	2	59.2	5.02	0.142353	1.22497	1.11269	3.09789	2.44949	0.665612	0.746119	0.26799
A0A1B0GW77	Alpha-aminoadipic semialdehyde dehydrogenase	ALDH7A1	7.08717	0.0019799	14	60	8.18	15.2674	20.1805	12.0693	6.1944	0.32544	0.262734	0.439536	0.768685
P00367	Glutamate dehydrogenase 1, mitochondrial	GLUD1	7.08903	0.00197732	18	61.4	7.8	31.4255	28.1789	29.1157	12.9576	0.159299	0.157372	0.10446	0.267134
P07355	Annexin A2	ANXA2	7.09528	0.00196872	24	38.6	7.75	100.787	104.181	86.7002	72.6257	0.116109	0.109295	0.135114	0.149497
A6NFX8	ADP-sugar pyrophosphatase	NUDT5	7.10127	0.00196051	8	25.9	5.19	5.00406	2.59348	4.34067	0.76352	0.306293	0.599708	0.323059	1.96698
Q9Y333	U6 snRNA-associated Sm-like protein LSm2	LSM2	7.14107	0.00190689	4	10.8	6.52	3.09844	5.50103	4.10285	0.301754	0.73511	0.348862	0.508662	6.69341
P09651	Heterogeneous nuclear ribonucleoprotein A1	HNRNPA1	7.14368	0.00190343	15	38.7	9.13	70.3317	52.5298	52.6317	51.8418	0.0975034	0.130236	0.168886	0.211065
O00584	Ribonuclease T2	RNASET2	7.14736	0.00189857	1	29.5	7.08	0.43623	1.47231	0.815523	5.77317	1.65395	0.650259	1.018	0.16024
P00505	Aspartate aminotransferase, mitochondrial	GOT2	7.15045	0.00189449	12	47.5	9.01	27.3512	31.9619	31.6664	15.5875	0.248936	0.236974	0.200494	0.394764
G3V4T6	Maleylacetoacetate isomerase	GSTZ1	7.16777	0.00187182	4	24.2	7.18	2.33831	4.62432	1.77176	0.304038	0.751566	0.368221	0.882129	8.77536
Q9H2U2	Inorganic pyrophosphatase 2, mitochondrial	PPA2	7.17396	0.0018638	10	37.9	7.39	36.5205	33.9564	26.471	17.9335	0.239759	0.249962	0.313771	0.43702
P20674	Cytochrome c oxidase subunit 5A, mitochondrial	COX5A	7.25033	0.0017678	9	16.8	6.79	19.6534	21.2092	21.7613	34.7296	0.227237	0.196646	0.197148	0.111981
P09104	Gamma-enolase	ENO2	7.2538	0.00176356	5	47.2	5.03	23.9305	28.1231	21.2101	18.251	0.123054	0.155437	0.188325	0.209147
P04406	Glyceraldehyde-3-phosphate dehydrogenase	GAPDH	7.25531	0.00176173	16	36	8.46	546.527	422.49	418.98	252.1	0.307177	0.355242	0.243234	0.357081
P0DPH8	Tubulin alpha-3D chain	TUBA3D	7.27762	0.00173482	1	49.9	5.1	105.256	111.936	113.925	79.5909	0.0915009	0.079878	0.0380642	0.0754417
G3V180	Dipeptidyl peptidase 3	DPP3	7.28946	0.00172072	13	84.3	5.03	22.5018	21.9041	22.9221	8.68151	0.173169	0.176268	0.129047	0.325129
Q13011	Delta(3,5)-Delta(2,4)-dienoyl-CoA isomerase, mitochondrial	ECH1	7.31543	0.00169024	12	35.8	8	37.6444	34.9736	49.457	33.6479	0.0795039	0.120188	0.101384	0.163738
Q9NZ45	CDGSH iron-sulfur domain-containing protein 1	CISD1	7.32	0.00168493	2	12.2	9.09	1.06795	3.39137	0.994703	0.608075	1.21523	0.360277	1.02484	2.05258
Q9BY43	Charged multivesicular body protein 4a	CHMP4A	7.32923	0.00167427	1	25.1	4.7	3.96653	3.03095	0.320789	2.07282	0.49683	0.66343	6.36642	0.970403
P25705	ATP synthase subunit alpha, mitochondrial	ATP5F1A	7.33233	0.00167071	22	59.7	9.13	126.146	142.321	139.845	79.7592	0.0885852	0.0841181	0.0748502	0.157209
P37802	Transgelin-2	TAGLN2	7.351	0.00164944	10	22.4	8.25	24.669	25.7344	33.4627	42.5763	0.324001	0.334134	0.259787	0.212356
O75608	Acyl-protein thioesterase 1	LYPLA1	7.36915	0.00162904	7	24.7	6.77	6.50907	6.10969	8.59023	2.13283	0.325233	0.306694	0.217553	0.861849
P37235	Hippocalcin-like protein 1	HPCAL1	7.43434	0.00155801	4	22.3	5.35	1.62549	2.34773	2.33978	6.70092	0.512501	0.323993	0.310826	0.123252
Q9P287	BRCA2 and CDKN1A-interacting protein	BCCIP	7.43949	0.00155255	3	36	4.61	0	0	0.160394	1.5908	/	/	0	0
Q99598	Translin-associated protein X	TSNAX	7.44202	0.00154987	7	33.1	6.55	2.21344	1.97812	2.74501	7.76404	0.312153	0.398854	0.317179	0.15445
P05067	Amyloid-beta precursor protein	APP	7.44981	0.00154166	6	86.9	4.82	0	0.388733	0.159047	2.64857	/	0	0	0
Q13561	Dynactin subunit 2	DCTN2	7.47974	0.00151056	13	44.2	5.21	6.02483	2.80793	7.58093	18.2147	0.767625	1.65359	0.625119	0.259504
A0A087X1N8	Serpin B6	SERPINB6	7.48134	0.00150892	10	44.8	5.68	3.9089	4.10179	7.86064	2.79671	0.415886	0.272205	0.143788	0.438586
M0QZR4	Rho guanine nucleotide exchange factor 1	ARHGEF1	7.49005	0.00150001	2	108.3	6.15	0	0	0	1.05217	/	/	/	0
P30038	Delta-1-pyrroline-5-carboxylate dehydrogenase, mitochondrial	ALDH4A1	7.51789	0.00147191	19	61.7	8.07	48.3826	54.8441	41.9086	15.9962	0.421423	0.357663	0.426347	1.1183
P45954	Short/branched chain specific acyl-CoA dehydrogenase, mitochondrial	ACADSB	7.51899	0.00147082	8	47.5	6.99	1.24808	5.96256	6.5063	1.52704	1.02322	0.217237	0.226521	1.42674
Q5ZPR3	CD276 antigen	CD276	7.56287	0.00142774	2	57.2	4.91	0	0	0	0.856907	/	/	/	0
P50914	60S ribosomal protein L14	RPL14	7.56902	0.00142181	2	23.4	10.93	8.2577	11.5709	10.5415	7.14842	0.12601	0.186287	0.214537	0.352296
Q96A33	Coiled-coil domain-containing protein 47	CCDC47	7.57111	0.0014198	12	55.8	4.87	6.00886	6.33624	8.62938	20.1509	0.499915	0.490003	0.35155	0.12806
Q09666	Neuroblast differentiation-associated protein AHNAK	AHNAK	7.57745	0.00141373	205	628.7	6.15	241.505	241.483	180.807	417.556	0.137193	0.126838	0.115189	0.044084
O00566	U3 small nucleolar ribonucleoprotein protein MPP10	MPHOSPH10	7.60092	0.00139149	3	78.8	4.86	0	0	0.148751	1.58905	/	/	0	0
E9PSI1	Transmembrane 9 superfamily member	TM9SF1	7.62577	0.00136837	2	92.3	6.23	2.44563	2.31995	0	1.74167	0.560382	0.639242	/	0.71193
P25786	Proteasome subunit alpha type-1	PSMA1	7.71589	0.00128798	12	29.5	6.61	25.6407	13.0858	21.2886	6.66889	0.377841	0.869403	0.554555	2.06067
P07858	Cathepsin B	CTSB	7.73458	0.00127196	3	37.8	6.3	0.557351	2.55673	0.828437	0.332439	1.18778	0.345915	1.92758	4.64494
Q99961	Endophilin-A2	SH3GL1	7.73638	0.00127043	5	41.5	5.43	0.587755	0	0.294299	4.21474	1.55032	/	0	0
Q9NV96	Cell cycle control protein 50A	TMEM30A	7.7467	0.0012617	1	40.7	8.59	0	0	0	0.869322	/	/	/	0
P22307	Sterol carrier protein 2	SCP2	7.75576	0.00125408	9	59	6.89	16.1902	25.7908	16.1102	16.6329	0.325716	0.24089	0.384707	0.335858
Q9NR28	Diablo homolog, mitochondrial	DIABLO	7.77296	0.00123976	7	27.1	5.9	7.97344	6.12771	5.2248	1.88103	0.456385	0.508372	0.285812	0.909708
Q9NRN7	L-aminoadipate-semialdehyde dehydrogenase-phosphopantetheinyl transferase	AASDHPPT	7.78134	0.00123285	4	35.8	6.8	1.11507	0.311947	1.8852	0.454914	0.618743	1.9164	0.382907	1.3496
Q96GA7	Serine dehydratase-like	SDSL	7.79128	0.0012247	4	34.7	6.89	3.159	2.53433	4.22585	0.758952	0.412932	0.450596	0.273352	0.889781
Q9Y3D6	Mitochondrial fission 1 protein	FIS1	7.79513	0.00122157	2	16.9	8.79	9.52611	11.021	13.1554	8.96506	0.186153	0.160146	0.136889	0.204874
Q9NPJ6	Mediator of RNA polymerase II transcription subunit 4	MED4	7.81144	0.00120837	2	29.7	5.1	0	0	0	0.868032	/	/	/	0
Q9UMX5	Neudesin	NENF	7.83128	0.00119252	7	18.8	5.69	2.04013	3.6116	9.89461	14.0144	1.08267	0.619102	0.244328	0.159383
O00151	PDZ and LIM domain protein 1	PDLIM1	7.83217	0.00119181	5	36	7.02	0.985529	2.43778	5.47308	9.74644	0.989973	0.640595	0.439363	0.238632
P27144	Adenylate kinase 4, mitochondrial	AK4	7.85728	0.0011721	10	25.3	8.4	4.84169	10.946	3.27661	12.3965	0.287597	0.195887	0.732522	0.186992
O43242	26S proteasome non-ATPase regulatory subunit 3	PSMD3	7.87798	0.00115612	21	60.9	8.44	15.4305	17.791	20.0741	8.37753	0.228277	0.222424	0.198479	0.451882
P49748	Very long-chain specific acyl-CoA dehydrogenase, mitochondrial	ACADVL	7.88668	0.00114948	25	70.3	8.75	21.5752	39.3428	16.4321	9.86901	0.380883	0.217956	0.496306	0.618841
O75874	Isocitrate dehydrogenase [NADP] cytoplasmic	IDH1	7.90642	0.00113454	18	46.6	7.01	46.0893	32.5072	60.718	45.1029	0.31009	0.481381	0.264428	0.39759
Q13572	Inositol-tetrakisphosphate 1-kinase	ITPK1	7.92664	0.00111948	4	45.6	6.16	2.75194	0.976539	1.7248	0.636477	0.365152	1.53257	0.853596	2.29506
P26196	Probable ATP-dependent RNA helicase DDX6	DDX6	7.95173	0.00110109	12	54.4	8.66	9.31688	8.6927	10.0873	4.27292	0.239384	0.259685	0.233735	0.632545
P31942	Heterogeneous nuclear ribonucleoprotein H3	HNRNPH3	7.95655	0.00109759	8	36.9	6.87	13.3384	13.1029	12.4461	8.03861	0.137498	0.174154	0.186902	0.294913
Q96A26	Protein FAM162A	FAM162A	7.96754	0.00108967	5	17.3	9.77	2.24835	5.52054	1.0481	7.70878	0.806007	0.21	1.41871	0.388238
Q96I99	Succinate--CoA ligase [GDP-forming] subunit beta, mitochondrial	SUCLG2	7.99024	0.0010735	11	46.5	6.39	17.4191	20.1995	15.8338	7.03682	0.323902	0.28756	0.36823	0.649788
P68371	Tubulin beta-4B chain	TUBB4B	8.00772	0.00106123	2	49.8	4.89	180.485	189.539	189.42	127.293	0.114004	0.0853446	0.0623867	0.0868993
O43752	Syntaxin-6	STX6	8.02932	0.00104628	4	29.2	4.93	0	0.361348	0	1.20433	/	0	/	0.336687
A0A087WWM1	Mucin-1	MUC1	8.04124	0.00103812	2	122.9	7.56	0	0	0	1.0349	/	/	/	0
O60888	Protein CutA	CUTA	8.08424	0.00100929	3	19.1	5.5	1.10502	0.459496	2.43685	3.31792	0.599904	1.43386	0.295266	0.240113
A0A087X1E4	Arfaptin-2	ARFIP2	8.08874	0.00100633	9	41.6	6.38	4.60292	4.79438	8.0562	12.269	0.663715	0.648304	0.318268	0.228035
P16278	Beta-galactosidase	GLB1	8.10379	0.000996473	3	76	6.57	0	0.91822	0	0	/	0.441106	/	/
P61601	Neurocalcin-delta	NCALD	8.10999	0.00099244	2	22.2	5.35	1.36202	1.37157	1.01697	4.95643	0.273853	0.269873	0.314048	0.0847142
Q96EY8	Corrinoid adenosyltransferase	MMAB	8.12987	0.000979648	6	27.4	8.6	0	0.661968	0	3.15016	/	0.611861	/	0.381821
Q08379	Golgin subfamily A member 2	GOLGA2	8.1386	0.000974089	17	113	5.02	7.7696	10.2347	15.3844	21.7118	0.309848	0.272012	0.172762	0.140106
P30405	Peptidyl-prolyl cis-trans isomerase F, mitochondrial	PPIF	8.175	0.000951274	1	22	9.38	0	0.339516	0.857927	0	/	0	0	/
P22695	Cytochrome b-c1 complex subunit 2, mitochondrial	UQCRC2	8.17674	0.000950198	12	48.4	8.63	26.5565	31.7679	22.7623	12.3719	0.0588045	0.0785809	0.12165	0.396404
Q02338	D-beta-hydroxybutyrate dehydrogenase, mitochondrial	BDH1	8.17938	0.000948566	8	38.1	8.95	6.0884	9.55042	6.92377	2.15924	0.345516	0.28	0.440535	1.47525
Q9BUF5	Tubulin beta-6 chain	TUBB6	8.24723	0.000907713	4	49.8	4.88	87.385	87.3201	90.2951	51.6203	0.136406	0.114867	0.0997698	0.147785
A8MWD9	Putative small nuclear ribonucleoprotein G-like protein 15	SNRPGP15	8.27552	0.000891253	2	8.5	8.84	3.60655	2.11581	2.34436	0.924527	0.22609	0.329422	0.227956	0.598549
P21964	Catechol O-methyltransferase	COMT	8.30004	0.000877251	10	30	5.47	21.1031	34.224	36.9846	23.275	0.27392	0.168121	0.165642	0.24642
H3BNQ7	(S)-3-amino-2-methylpropionate transaminase	ABAT	8.34965	0.000849652	4	57.9	7.87	1.10589	1.11162	0	0	0.601333	0.594584	/	/
Q9NPJ3	Acyl-coenzyme A thioesterase 13	ACOT13	8.38236	0.000831979	3	15	9.14	7.51781	6.23092	10.613	2.4323	0.413117	0.362753	0.212806	0.893803
P19440	Glutathione hydrolase 1 proenzyme	GGT1	8.39752	0.000823923	4	61.4	7.12	0	0	0.644501	2.7987	/	/	0	0
O94925	Glutaminase kidney isoform, mitochondrial	GLS	8.40155	0.000821794	4	73.4	7.77	2.79023	0	0	0	0.845076	/	/	/
Q9Y5K8	V-type proton ATPase subunit D	ATP6V1D	8.42519	0.000809441	4	28.2	9.36	0	0	0	2.2712	/	/	/	0
P09622	Dihydrolipoyl dehydrogenase, mitochondrial	DLD	8.42698	0.000808516	13	54.1	7.85	38.1836	36.4956	38.6291	18.7118	0.146692	0.157869	0.128155	0.26292
P48637	Glutathione synthetase	GSS	8.42827	0.000807847	17	52.4	5.92	47.4576	39.8074	44.3906	16.4941	0.249695	0.299131	0.261649	0.669103
P60981	Destrin	DSTN	8.45791	0.000792677	6	18.5	7.85	10.8813	11.0891	12.7047	3.8035	0.226108	0.286484	0.258643	1.01264
P52566	Rho GDP-dissociation inhibitor 2	ARHGDIB	8.46253	0.000790342	3	23	5.21	0.85738	2.71476	0	0	1.09795	0.580461	/	/
P55145	Mesencephalic astrocyte-derived neurotrophic factor	MANF	8.53026	0.000756943	3	20.7	8.69	1.64371	0.342881	2.2023	8.34623	0.905817	4.34232	0.598883	0.161666
Q9UHG3	Prenylcysteine oxidase 1	PCYOX1	8.6249	0.000712848	13	56.6	6.18	6.77833	15.2994	10.5636	3.39137	0.438677	0.330364	0.542303	1.50596
Q92805	Golgin subfamily A member 1	GOLGA1	8.62722	0.000711801	4	88.1	5.27	0.142353	1.73291	1.5366	1.88242	2.44949	0.470512	0.667209	0.517017
P14625	Endoplasmin	HSP90B1	8.63892	0.000706556	42	92.4	4.84	69.4334	65.6938	73.684	115.708	0.31217	0.32757	0.291157	0.179575
Q8WWZ3	Ectodysplasin-A receptor-associated adapter protein	EDARADD	8.63986	0.000706137	1	24.8	5.4	0	0	0	1.58905	/	/	/	0
P40227	T-complex protein 1 subunit zeta	CCT6A	8.65925	0.000697542	21	58	6.68	46.2978	36.6168	49.6638	26.9984	0.21084	0.30638	0.228211	0.326606
O60502	Protein O-GlcNAcase	OGA	8.67571	0.000690338	6	102.8	4.91	5.25206	3.99743	5.20529	0.457198	0.353197	0.480459	0.376707	3.63025
Q9UGI8	Testin	TES	8.70558	0.000677471	4	48	7.68	0.287214	0.790094	2.19307	1.62927	1.55272	0.59456	0.364539	0.492785
P54578	Ubiquitin carboxyl-terminal hydrolase 14	USP14	8.71257	0.000674501	15	56	5.3	22.2205	16.9544	18.6634	11.7281	0.202906	0.286405	0.278224	0.528615
Q96EK6	Glucosamine 6-phosphate N-acetyltransferase	GNPNAT1	8.73779	0.000663893	2	20.7	7.99	2.87822	0.684805	0	0	0.690329	3.28116	/	/
P49773	Histidine triad nucleotide-binding protein 1	HINT1	8.77714	0.000647707	7	13.8	6.95	20.2865	12.1453	27.1416	15.596	0.155484	0.270071	0.15413	0.357562
Q14257	Reticulocalbin-2	RCN2	8.78132	0.000646012	5	36.9	4.4	1.78205	1.5371	3.06282	5.86203	0.67621	0.73298	0.287947	0.1482
P54136	Arginine--tRNA ligase, cytoplasmic	RARS1	8.79606	0.000640077	18	75.3	6.68	10.257	10.004	14.411	6.07555	0.213457	0.180877	0.130126	0.229509
Q5BJD5	Transmembrane protein 41B	TMEM41B	8.80479	0.000636594	1	32.5	9.58	0.293877	0.790094	1.27309	2.36702	1.55032	0.605865	0.652636	0.339194
Q99816	Tumor susceptibility gene 101 protein	TSG101	8.82108	0.000630144	5	43.9	6.46	0.151525	1.15126	1.31287	1.68055	2.44949	0.703635	0.780906	0.579123
A0A669KB89	Protein scribble homolog	SCRIB	8.8832	0.000606197	7	177.7	5.14	0.405314	1.8123	1.25984	4.63611	1.67126	0.491478	0.647459	0.190639
P35613	Basigin	BSG	8.91298	0.000595075	1	42.2	5.66	0	0	0.159047	1.02376	/	/	0	0
B1ANH2	Guanylate kinase (Fragment)	GUK1	8.92176	0.000591836	5	27.6	5.64	1.80742	2.37641	7.14094	4.78365	0.250689	0.233245	0.142439	0.239002
Q13740	CD166 antigen	ALCAM	8.97685	0.000571963	9	65.1	6.25	3.54683	6.71632	0.159047	3.88405	0.660665	0.429123	18.8395	0.760137
O75323	Protein NipSnap homolog 2	NIPSNAP2	8.97895	0.000571221	9	33.7	9.36	16.4879	15.6548	14.5391	4.59557	0.221571	0.219923	0.231472	0.721307
A0A0C4DG17	40S ribosomal protein SA	RPSA	8.99406	0.000565907	13	33.3	4.87	39.0779	34.5646	37.1374	20.9038	0.193627	0.21953	0.199158	0.347452
P62136	Serine/threonine-protein phosphatase PP1-alpha catalytic subunit	PPP1CA	9.07385	0.000538729	4	37.5	6.33	11.8894	12.972	13.5845	4.48604	0.176249	0.22324	0.237857	0.641899
A0A087WT44	Heme oxygenase (biliverdin-producing)	HMOX2	9.09186	0.000532795	9	41.6	5.44	4.6069	3.40772	7.72694	9.88847	0.523753	0.697228	0.263335	0.196134
Q15075	Early endosome antigen 1	EEA1	9.13061	0.000520268	12	162.4	5.68	0.548372	0.294142	0.320789	4.81007	1.5509	2.89136	2.01331	0.13427
A0A2Q2TTZ9	Immunoglobulin kappa variable 1-33	IGKV1D-33	9.15841	0.000511484	1	11.8	5.34	0	0.966958	0	0.304038	/	0.418873	/	2.42967
Q14240	Eukaryotic initiation factor 4A-II	EIF4A2	9.16451	0.000509576	6	46.4	5.48	44.3524	36.5374	37.8303	17.8046	0.285004	0.355313	0.355756	0.711112
Q15019	Septin-2	SEPTIN2	9.21733	0.000493393	12	41.5	6.6	15.1339	15.4042	13.7272	7.5865	0.145621	0.157772	0.163424	0.274878
S4R347	Formin-binding protein 1-like	FNBP1L	9.25949	0.000480879	5	70.5	6.64	0	0	0	3.14356	/	/	/	0
M0QXU7	Mitochondrial import inner membrane translocase subunit TIM44 (Fragment)	TIMM44	9.28082	0.000474681	7	31.1	9.48	8.47366	8.5929	13.7993	9.89495	0.338504	0.303549	0.171416	0.238945
Q9NPA0	ER membrane protein complex subunit 7	EMC7	9.30539	0.00046765	2	26.5	9.25	0.134812	1.52152	1.17602	0.301754	2.44949	0.533233	0.679048	2.44569
O00625	Pirin	PIR	9.3493	0.000455368	5	32.1	6.92	3.34991	0.752866	6.31159	2.82768	0.440789	2.46711	0.276247	0.37411
Q13885	Tubulin beta-2A chain	TUBB2A	9.39891	0.000441918	6	49.9	4.89	157.499	167.977	164.744	111.373	0.0985411	0.0838754	0.0662073	0.108369
P36957	Dihydrolipoyllysine-residue succinyltransferase component of 2-oxoglutarate dehydrogenase complex, mitochondrial	DLST	9.40499	0.000440301	10	48.7	8.95	20.6028	26.0875	16.8815	11.912	0.239471	0.209321	0.246174	0.355544
P26641	Elongation factor 1-gamma	EEF1G	9.4143	0.000437834	14	50.1	6.67	35.4294	25.4316	36.3966	20.1316	0.0950244	0.193069	0.184782	0.365361
P02794	Ferritin heavy chain	FTH1	9.41778	0.000436917	5	21.2	5.55	3.8583	10.5898	5.78672	3.26368	0.730883	0.354955	0.77213	1.21394
A0A1W2PQS6	RPS10-NUDT3 readthrough	RPS10-NUDT3	9.4435	0.0004302	1	33.1	9.29	4.42686	6.90435	6.80927	10.0855	0.178778	0.183722	0.360783	0.241771
Q9BPW8	Protein NipSnap homolog 1	NIPSNAP1	9.53979	0.000406041	7	33.3	9.31	10.6549	8.95423	6.4283	2.66689	0.211363	0.279008	0.292018	0.916584
Q9NRV9	Heme-binding protein 1	HEBP1	9.54461	0.000404871	5	21.1	5.8	6.57001	4.32862	3.34682	1.95287	0.170391	0.250194	0.448231	0.811541
Q9NR45	Sialic acid synthase	NANS	9.56489	0.00039999	10	40.3	6.74	13.9393	17.2345	15.0336	4.33275	0.267364	0.194913	0.198896	0.689537
O75976	Carboxypeptidase D	CPD	9.57229	0.000398225	4	152.8	6.05	0.151525	0.147071	0.14715	1.53096	2.44949	0	0	0
F8VVA7	Coatomer subunit zeta	COPZ1	9.58294	0.0003957	4	22.3	4.89	3.71567	3.17154	2.22277	0.454914	0.357348	0.462204	0.569154	2.65899
Q92820	Gamma-glutamyl hydrolase	GGH	9.61815	0.000387478	9	35.9	7.11	5.94799	15.0942	4.08666	12.4399	0.549543	0.241216	1.23971	0.413127
A0A6Q8PH20	Calpain inhibitor	CAST	9.62256	0.000386462	8	81	5.1	2.4857	1.80904	4.23099	7.65775	0.887325	1.18031	0.51717	0.292584
O43681	ATPase GET3	GET3	9.63376	0.000383893	7	38.8	4.91	9.04608	9.15787	11.6171	3.51948	0.325161	0.328533	0.12659	0.504716
Q96KP4	Cytosolic non-specific dipeptidase	CNDP2	9.66116	0.000377688	20	52.8	5.97	27.5896	21.9527	36.9606	13.7492	0.198359	0.190212	0.101315	0.34292
P50991	T-complex protein 1 subunit delta	CCT4	9.74479	0.000359418	19	57.9	7.83	31.4405	22.0045	29.9928	17.9238	0.201159	0.335872	0.264462	0.495092
O14773	Tripeptidyl-peptidase 1	TPP1	9.76272	0.000355628	5	61.2	6.48	1.40807	5.67345	1.13362	1.62267	0.654001	0.57199	2.97113	1.97927
J3KPF3	4F2 cell-surface antigen heavy chain	SLC3A2	9.77913	0.000352198	17	68.1	5.05	16.606	14.5379	23.5863	34.7728	0.307958	0.367154	0.230787	0.14388
P08493	Matrix Gla protein	MGP	9.80894	0.000346061	1	12.3	9.67	0	0.719625	0	0	/	0.562838	/	/
Q15181	Inorganic pyrophosphatase	PPA1	9.82059	0.000343694	16	32.6	5.86	44.2999	33.8606	43.38	24.8238	0.19889	0.291747	0.247844	0.46707
A9Z1X7	Serine/arginine repetitive matrix protein 1	SRRM1	9.86193	0.000335439	5	103.3	11.85	3.31897	5.50126	4.97581	10.7079	0.45023	0.384635	0.421658	0.167733
X6R8A1	Carboxypeptidase	CTSA	9.87893	0.000332107	4	56.2	6.61	0.134812	1.82437	0	0	2.44949	0.870114	/	/
P54868	Hydroxymethylglutaryl-CoA synthase, mitochondrial	HMGCS2	9.88994	0.000329969	6	56.6	8.16	0.293877	4.51869	0.750847	0.454914	1.55032	0.25	5.06136	8.1042
Q15006	ER membrane protein complex subunit 2	EMC2	9.89319	0.00032934	4	34.8	6.57	0.142353	2.03568	1.01697	0.454914	2.44949	0.23515	0.504059	1.62384
Q9P0J1	[Pyruvate dehydrogenase [acetyl-transferring]]-phosphatase 1, mitochondrial	PDP1	9.8945	0.000329088	1	61	6.67	0	0.624556	0	0	/	0.648513	/	/
Q9NYJ1	Cytochrome c oxidase assembly factor 4 homolog, mitochondrial	COA4	9.91431	0.000325289	1	10.1	6.04	0	0	0	0.702457	/	/	/	0
I3L4Q0	HCG1818442, isoform CRA_a	MCRIP1	9.91431	0.000325289	1	12.9	9.63	0	0	0	0.702457	/	/	/	0
Q9H773	dCTP pyrophosphatase 1	DCTPP1	9.93392	0.000321577	6	18.7	5.03	0.534168	0	1.57765	2.95057	1.21549	/	0.411545	0.225031
P38919	Eukaryotic initiation factor 4A-III	EIF4A3	9.93874	0.000320672	14	46.8	6.73	23.8255	21.0366	20.2017	6.58597	0.251669	0.274394	0.279857	0.913582
Q8N8R7	ARL14 effector protein	ARL14EP	9.9556	0.000317527	1	29.3	8.07	0	0	0.615341	0	/	/	0	/
Q1ED39	Lysine-rich nucleolar protein 1	KNOP1	9.9618	0.000316378	4	51.6	9.86	0	0.719625	0.14715	1.91339	/	0.562838	3.48363	0.267909
O60784	Target of Myb protein 1	TOM1	10.0515	0.000300267	5	53.8	4.7	0.287214	0.165354	0	2.09367	1.55272	2.84093	/	0.193456
Q8TBX8	Phosphatidylinositol 5-phosphate 4-kinase type-2 gamma	PIP4K2C	10.111	0.000290086	5	47.3	6.84	6.93624	4.51791	5.29622	2.13114	0.308829	0.516619	0.441603	1.09379
P30520	Adenylosuccinate synthetase isozyme 2	ADSS2	10.1241	0.000287895	6	50.1	6.55	4.60771	2.84694	9.45846	1.67563	0.770149	1.26265	0.165668	0.562487
P30048	Thioredoxin-dependent peroxide reductase, mitochondrial	PRDX3	10.1674	0.000280774	6	27.7	7.78	12.8061	15.315	12.7884	6.94466	0.189095	0.148457	0.242946	0.410364
P08238	Heat shock protein HSP 90-beta	HSP90AB1	10.1792	0.000278873	26	83.2	5.03	340.113	278.189	309.705	237.522	0.130712	0.171458	0.1644	0.235142
J3KR44	Ubiquitin thioesterase	OTUB1	10.1931	0.000276643	9	31.4	5	33.3142	28.4535	22.841	14.4575	0.227324	0.286788	0.332978	0.536869
Q9NWU2	Glucose-induced degradation protein 8 homolog	GID8	10.2436	0.000268723	6	26.7	4.97	0	0.165354	1.20551	4.4521	/	2.44949	0.335984	0.0909756
P61158	Actin-related protein 3	ACTR3	10.4331	0.00024113	10	47.3	5.88	16.0946	16.2512	18.2952	6.76887	0.267394	0.27412	0.0795261	0.307751
Q9NZT1	Calmodulin-like protein 5	CALML5	10.4395	0.000240257	11	15.9	4.44	9.29999	22.5059	19.269	70.3365	0.895113	0.418684	0.50709	0.120481
Q08945	FACT complex subunit SSRP1	SSRP1	10.4427	0.000239818	17	81	6.87	26.1477	23.9199	19.1299	13.0994	0.136721	0.184522	0.232855	0.326794
Q9UFN0	Protein NipSnap homolog 3A	NIPSNAP3A	10.4689	0.000236272	6	28.4	9.16	2.79974	1.93199	0.444651	0.153161	0.522019	0.738914	1.44909	1.2565
G5E9Q6	Profilin	PFN2	10.5586	0.000224579	3	20.8	7.52	1.6559	1.45402	0.668373	0.304038	0.0556284	0.180103	0.47179	1.1119
Q9H8Y8	Golgi reassembly-stacking protein 2	GORASP2	10.6184	0.000217128	4	47.1	4.82	2.22261	1.53033	4.59916	2.4976	0.416321	0.654604	0.224123	0.414588
P05091	Aldehyde dehydrogenase, mitochondrial	ALDH2	10.6271	0.00021607	18	56.3	7.05	80.9191	95.0182	116.038	49.0182	0.171201	0.185215	0.153026	0.287326
Q08380	Galectin-3-binding protein	LGALS3BP	10.682	0.0002095	4	65.3	5.27	0	0.330892	1.7782	6.30464	/	1.22406	0.288279	0.0813077
P27695	DNA-(apurinic or apyrimidinic site) endonuclease	APEX1	10.6992	0.000207492	12	35.5	8.12	38.4322	38.3061	36.3767	17.9168	0.134783	0.175499	0.192097	0.361211
P40926	Malate dehydrogenase, mitochondrial	MDH2	10.7068	0.000206614	11	35.5	8.68	103	106.03	110.187	66.3199	0.0583692	0.0578167	0.0636949	0.100841
O00429	Dynamin-1-like protein	DNM1L	10.8161	0.000194383	12	81.8	6.81	6.60651	2.17891	6.54177	5.22039	0.165405	1.17231	0.45094	0.570031
P43490	Nicotinamide phosphoribosyltransferase	NAMPT	10.8514	0.000190596	22	55.5	7.15	34.9653	41.608	33.136	16.5356	0.210092	0.196516	0.238795	0.351649
P49903	Selenide, water dikinase 1	SEPHS1	10.9375	0.000181719	6	42.9	5.97	4.18216	6.23914	2.28711	1.06527	0.541512	0.15	1.3233	2.91475
H3BP20	Beta-hexosaminidase	HEXA	11.1994	0.000157374	12	62	5.21	2.92232	13.8386	3.86406	1.97967	0.386296	0.54111	2.04867	3.75272
P20061	Transcobalamin-1	TCN1	11.2915	0.000149679	5	48.2	5.03	0.445402	7.50299	0	0	1.6937	0.747852	/	/
P09661	U2 small nuclear ribonucleoprotein A'	SNRPA1	11.3312	0.000146497	12	28.4	8.62	6.93399	8.57817	9.36636	13.7382	0.230254	0.292538	0.268782	0.185463
P10253	Lysosomal alpha-glucosidase	GAA	11.411	0.000140311	13	105.3	6	0.824832	5.49388	0	0.304038	1.25845	0.544788	/	13.5896
O60925	Prefoldin subunit 1	PFDN1	11.515	0.00013268	2	14.2	6.81	0.797641	1.01329	0.977187	2.8833	0.886759	0.582014	0.368448	0.121198
A0A1B0GVF3	Carnitine O-palmitoyltransferase 2, mitochondrial	CPT2	11.5782	0.000128266	15	75.2	8.5	2.06102	8.73953	4.90943	1.82879	0.58092	0.190578	0.541668	1.92327
Q9Y5K6	CD2-associated protein	CD2AP	11.7356	0.000117961	16	71.4	6.4	3.34346	3.68044	9.02642	19.9779	0.955314	0.893735	0.229213	0.102463
A0A0D9SF53	RNA helicase	DDX3X	11.9739	0.000104043	16	81.4	8.07	29.1081	23.3914	33.7313	16.3885	0.167439	0.175103	0.0963948	0.239462
Q99623	Prohibitin-2	PHB2	11.9818	0.000103617	17	33.3	9.83	32.5661	40.3635	31.2098	13.47	0.237282	0.189251	0.158523	0.379901
Q8WWM7	Ataxin-2-like protein	ATXN2L	12.1435	9.52423e-05	12	113.3	8.59	2.07792	0.606089	3.74734	4.48641	0.245958	0.921958	0.246546	0.182994
A0A0A6YYL4	Coronin	CORO7-PAM16	12.3765	8.44558e-05	3	114.1	6.33	0	0.330892	0.306196	3.64771	/	1.22406	1.67414	0.140531
Q9P0M6	Core histone macro-H2A.2	MACROH2A2	12.5574	7.70062e-05	12	40	9.69	22.6874	32.2243	15.965	13.4705	0.154682	0.133629	0.253765	0.309961
E9PK25	Cofilin, non-muscle isoform	CFL1	12.5753	7.63084e-05	11	22.7	8.34	143.186	120.373	106.975	100.69	0.0440471	0.0586768	0.0869498	0.111328
Q13813	Spectrin alpha chain, non-erythrocytic 1	SPTAN1	12.9685	6.2622e-05	101	284.4	5.35	28.1738	26.2344	54.4106	102.404	0.595014	0.641263	0.293729	0.132243
P60842	Eukaryotic initiation factor 4A-I	EIF4A1	13.2703	5.3943e-05	16	46.1	5.48	84.7719	69.9937	81.0761	34.3181	0.204668	0.273316	0.2401	0.557827
P07339	Cathepsin D	CTSD	13.2972	5.32365e-05	10	44.5	6.54	30.2946	31.9644	23.2304	9.57536	0.165511	0.152842	0.214811	0.507431
P07686	Beta-hexosaminidase subunit beta	HEXB	13.5326	4.74676e-05	11	63.1	6.76	6.2581	18.9059	3.97874	7.72052	0.779518	0.342112	2.35925	1.03806
P30044	Peroxiredoxin-5, mitochondrial	PRDX5	13.6459	4.49407e-05	10	22.1	8.7	75.4952	78.448	63.2842	42.0076	0.188777	0.155305	0.183656	0.255004
P68032	Actin, alpha cardiac muscle 1	ACTC1	13.6662	4.45034e-05	8	42	5.39	230.691	188.566	224.974	137.879	0.114922	0.148662	0.133486	0.225345
P55809	Succinyl-CoA:3-ketoacid coenzyme A transferase 1, mitochondrial	OXCT1	13.707	4.36374e-05	9	56.1	7.46	12.689	12.8989	6.15622	1.06527	0.278411	0.261771	0.57286	4.36456
P17931	Galectin-3	LGALS3	13.7705	4.23293e-05	6	26.1	8.56	12.0249	9.86023	10.2734	4.27421	0.186151	0.224314	0.199355	0.446102
P04083	Annexin A1	ANXA1	13.8162	4.14131e-05	12	38.7	7.02	21.2675	1.57942	0.159047	0.333729	0.629324	8.84637	69.7687	26.4145
O95336	6-phosphogluconolactonase	PGLS	13.8764	4.02396e-05	8	27.5	6.05	5.2382	4.23234	8.45435	1.53489	0.0827661	0.154459	0.0907221	0.98334
P48643	T-complex protein 1 subunit epsilon	CCT5	13.9898	3.81295e-05	24	59.6	5.66	48.9731	37.9956	52.8338	27.6825	0.141922	0.215446	0.171968	0.323146
P17174	Aspartate aminotransferase, cytoplasmic	GOT1	14.0869	3.64178e-05	15	46.2	7.01	12.9272	9.38027	7.2527	1.21387	0.300027	0.452833	0.607332	3.91496
Q01082	Spectrin beta chain, non-erythrocytic 1	SPTBN1	14.2578	3.3606e-05	40	274.4	5.57	6.68942	3.04468	13.4947	18.6334	0.885812	1.93552	0.446323	0.274777
Q8WYP5	Protein ELYS	AHCTF1	14.2635	3.35166e-05	1	252.3	6.6	0	0	0	1.70842	/	/	/	0
O00754	Lysosomal alpha-mannosidase	MAN2B1	14.4241	3.10988e-05	15	113.7	7.28	2.50964	7.99533	1.95201	3.05498	0.467194	0.406607	1.83415	1.19944
Q12797	Aspartyl/asparaginyl beta-hydroxylase	ASPH	14.468	3.04718e-05	17	85.8	5.01	1.53495	5.22847	1.86796	10.2819	0.853494	0.275246	1.04554	0.245271
A5A3E0	POTE ankyrin domain family member F	POTEF	14.5611	2.91869e-05	7	121.4	6.2	90.3218	73.469	81.9625	55.4462	0.0297757	0.0859084	0.0889032	0.127342
O43390	Heterogeneous nuclear ribonucleoprotein R	HNRNPR	14.641	2.81325e-05	13	70.9	8.13	30.2747	28.3454	21.7245	11.898	0.0763954	0.198621	0.344523	0.656633
I3L170	Microtubule-associated protein	MAPT	14.7008	2.73702e-05	3	35.7	9.85	3.4777	3.36261	0	1.22078	0.311646	0.349424	/	1.38023
Q16762	Thiosulfate sulfurtransferase	TST	14.9363	2.45816e-05	7	33.4	7.25	14.5152	15.276	7.19789	4.39991	0.298176	0.283501	0.598384	0.746902
H0YGM0	Caseinolytic peptidase B protein homolog (Fragment)	CLPB	15.0714	2.31234e-05	8	80.1	8.85	3.72013	1.76911	0.560757	0	0.23231	0.927028	3.26454	/
P30084	Enoyl-CoA hydratase, mitochondrial	ECHS1	15.1597	2.22229e-05	8	31.4	8.07	12.3261	10.3903	10.3985	3.76245	0.204985	0.247227	0.267514	0.759112
P12429	Annexin A3	ANXA3	15.2592	2.12533e-05	13	36.4	5.92	15.3056	16.2651	5.77381	4.4912	0.351216	0.188227	0.515034	0.578233
P55072	Transitional endoplasmic reticulum ATPase	VCP	16.3158	1.33907e-05	61	89.3	5.26	248.421	222.464	285.634	192.709	0.0833877	0.0911901	0.0645917	0.138073
P60709	Actin, cytoplasmic 1	ACTB	16.7277	1.12468e-05	14	41.7	5.48	328.296	269.546	306.959	174.422	0.0765355	0.0974856	0.0960528	0.2079
P06733	Alpha-enolase	ENO1	17.5024	8.16518e-06	22	47.1	7.39	196.056	209.279	152.125	121.838	0.0937224	0.104099	0.140922	0.195919
H0Y368	Dolichol-phosphate mannosyltransferase subunit 1 (Fragment)	DPM1	18.5177	5.44728e-06	8	33.3	9.14	1.65539	3.55689	11.0966	2.27686	0.690377	0.4995	0.175563	0.947722
P53004	Biliverdin reductase A	BLVRA	19.0822	4.37933e-06	12	33.4	6.44	15.0283	16.106	17.7939	5.9908	0.121644	0.0923232	0.080868	0.23305
Q9UD71	Protein phosphatase 1 regulatory subunit 1B	PPP1R1B	19.4142	3.86033e-06	1	22.9	4.53	0	0	0.294299	2.67962	/	/	0	0
A0A6Q8PH91	ADP-ribose glycohydrolase MACROD1	MACROD1	19.5326	3.69179e-06	2	36.4	9.51	2.34774	4.01527	0	0.524927	0.590779	0.383322	/	3.53707
P05783	Keratin, type I cytoskeletal 18	KRT18	19.8466	3.28305e-06	35	48	5.45	141.461	115.885	121.728	81.9521	0.0642986	0.142499	0.181821	0.264599
Q07065	Cytoskeleton-associated protein 4	CKAP4	24.0123	7.78172e-07	25	66	5.92	7.17851	12.5009	39.2277	61.9247	0.539686	0.263206	0.0845764	0.0629158
Q15274	Nicotinate-nucleotide pyrophosphorylase [carboxylating]	QPRT	24.2712	7.16193e-07	3	30.8	6.21	0.429567	0	3.37163	0.605791	1.09769	/	0.0985783	0
P48163	NADP-dependent malic enzyme	ME1	25.7711	4.48595e-07	11	64.1	6.13	0.578583	0	7.47508	1.83793	1.79344	/	0	0
Q96HE7	ERO1-like protein alpha	ERO1A	39.9342	1.2391e-08	10	54.4	5.68	3.35658	4.85837	5.2534	15.6289	0.449209	0.301708	0.270111	0.0859973
P24593	Insulin-like growth factor-binding protein 5	IGFBP5	41.7373	8.50038e-09	6	30.6	8.21	3.99262	14.0148	1.83402	5.61146	0.654286	0.371787	3.29305	0.937422
A0A0C4DFN3	Monoglyceride lipase	MGLL	42.8597	6.76998e-09	4	34.3	6.58	0	0	2.43754	0.150877	/	/	0	0
P26447	Protein S100-A4	S100A4	86.5562	1.25165e-11	2	11.7	6.11	0.277165	0.147071	3.6955	6.02351	1.55005	2.92118	0.0893577	0.054822
