# Supplementary material for: Proteomic Characterization of a 3D HER2+ Breast Cancer Model Reveals the Role of Mitochondrial Complex I in Acquired Resistance to Trastuzumab
Source: Int J Mol Sci. 2024 Jul 5;25(13):7397. doi: 10.3390/ijms25137397 (PMC11242363; doi:10.3390/ijms25137397)
Supplement: Supplementary file 1 [file ijms-25-07397-s001.zip › Supplementary_Table_S3.xlsx]

## Sheet: Suppl.Table_S3
Table S3. Complete list of differentially expressed proteins (DEPs) extracted by MAProMa tool from LDA results. For each protein are reported: Uniprot Accession, Description, Gene symbol, aPSM for each condition, DAve and DCI for the examined comparisons (RS T=0 vs RS T=15 and RS T=0 vs nRS T=0), F ratio and Prob>F and Biological pathway. For further details regarding the meaning and the confiden…
Accession	Description	Gene symbol	Rapporto F	Prob>F	Pathway	aPSM RS T=0	aPSM RS T=15	aPSM nRS T=0	aPSM nRS T=15	RS T=0 vs RS T=15		RS T=0 vs nRS T=0
										DAve	DCI	DAve	DCI
Q02252	Methylmalonate-semialdehyde dehydrogenase [acylating], mitochondrial	ALDH6A1	4.35683	0.0162252	Aminoacids metabolism	1.67567	3.70256	0.496082	0.150877	0.753739	5.45055	-1.0863	-1.28089
M0QXF9	Branched-chain-amino-acid aminotransferase (Fragment)	BCAT2	4.03772	0.0213612	Aminoacids metabolism	6.14987	9.63017	4.69786	2.62047	0.441102	27.4596	-0.267707	-7.87549
O95865	N(G),N(G)-dimethylarginine dimethylaminohydrolase 2	DDAH2	4.97487	0.00970618	Aminoacids metabolism	5.01905	4.23409	2.90512	1.98027	-0.169663	-3.63166	-0.533539	-8.37556
P17174	Aspartate aminotransferase, cytoplasmic	GOT1	14.0869	3.64178e-05	aminoacids metabolism	12.9272	9.38027	7.2527	1.21387	-0.318006	-39.5619	-0.562394	-57.2558
P31937	3-hydroxyisobutyrate dehydrogenase, mitochondrial	HIBADH	3.82899	0.0256668	Aminoacids metabolism	16.2508	24.3813	18.0101	13.9884	0.400202	165.179	0.102704	30.1386
P49903	Selenide, water dikinase 1	SEPHS1	10.9375	0.000181719	Aminoacids metabolism	4.18216	6.23914	2.28711	1.06527	0.394764	10.7182	-0.585861	-6.1298
P52788	Spermine synthase	SMS	3.94967	0.0230731	Aminoacids metabolism	10.0404	7.27036	6.44519	3.1015	-0.320037	-23.9757	-0.436164	-29.6345
Q16762	Thiosulfate sulfurtransferase	TST	14.9363	2.45816e-05	Aminoacids metabolism	14.5152	15.276	7.19789	4.39991	0.0510702	11.3314	-0.674002	-79.4411
Q9NR28	Diablo homolog, mitochondrial	DIABLO	7.77296	0.00123976	Apoptosis	7.97344	6.12771	5.2248	1.88103	-0.261785	-13.0135	-0.416516	-18.1386
Q96A26	Protein FAM162A	FAM162A	7.96754	0.00108967	Apoptosis	2.24835	5.52054	1.0481	7.70878	0.842385	12.7107	-0.72821	-1.97828
O75223	Gamma-glutamylcyclotransferase	GGCT	3.31986	0.0406846	Apoptosis	17.6007	11.0853	15.804	12.9404	-0.454257	-93.4502	-0.10757	-30.0086
Q92597	Protein NDRG1	NDRG1	6.7614	0.00249191	Apoptosis	27.548	47.2103	22.5136	37.1298	0.526022	734.959	-0.201131	-126.017
Q9BY43	Charged multivesicular body protein 4a	CHMP4A	7.32923	0.00167427	Autophagy	3.96653	3.03095	0.320789	2.07282	-0.267405	-3.27334	-1.70071	-7.81521
Q9NZ45	CDGSH iron-sulfur domain-containing protein 1	CISD1	7.32	0.00168493	Autophagy	1.06795	3.39137	0.994703	0.608075	1.04205	5.18044	-0.071022	-0.0755415
O00429	Dynamin-1-like protein	DNM1L	10.8161	0.000194383	Autophagy	6.60651	2.17891	6.54177	5.22039	-1.00794	-19.4492	-0.00984823	-0.425634
Q9BPW8	Protein NipSnap homolog 1	NIPSNAP1	9.53979	0.000406041	Autophagy	10.6549	8.95423	6.4283	2.66689	-0.173454	-16.674	-0.494822	-36.1015
Q8TBX8	Phosphatidylinositol 5-phosphate 4-kinase type-2 gamma	PIP4K2C	10.111	0.000290086	Autophagy	6.93624	4.51791	5.29622	2.13114	-0.422263	-13.85	-0.268143	-10.0308
Q9UBQ7	Glyoxylate reductase/hydroxypyruvate reductase	GRHPR	5.92046	0.00462433	Carbohydrates metabolism	8.46519	10.0645	5.86002	1.66878	0.172619	14.8171	-0.363717	-18.6597
P37837	Transaldolase	TALDO1	3.91472	0.0237936	Carbohydrates metabolism	22.157	23.5077	15.2396	14.5923	0.0591551	30.8385	-0.369946	-129.343
P09467	Fructose-1,6-bisphosphatase 1	FBP1	3.43945	0.0364518	Carbohydrates metabolism	20.0648	13.0409	19.3745	10.8101	-0.424334	-116.266	-0.0350069	-13.613
O00757	Fructose-1,6-bisphosphatase isozyme 2	FBP2	5.2009	0.00809128	Carbohydrates metabolism	4.72777	1.72612	4.50536	1.70274	-0.930184	-9.68616	-0.0481769	-1.02678
P19367	Hexokinase-1	HK1	6.91896	0.00222815	Carbohydrates metabolism	30.7563	43.7827	48.7418	22.9235	0.349521	485.491	0.452477	714.907
P00338	L-lactate dehydrogenase A chain	LDHA	5.0037	0.00948184	Carbohydrates metabolism	81.2271	97.7488	56.8395	49.4445	0.184625	1478.49	-0.353274	-1683.56
A0A5F9ZHM4	L-lactate dehydrogenase	LDHB	5.35697	0.0071486	Carbohydrates metabolism	21.8737	10.4042	8.6924	5.01776	-0.710671	-185.106	-0.862478	-201.451
Q13740	CD166 antigen	ALCAM	8.97685	0.000571963	Cell adhesion-motility	3.54683	6.71632	0.159047	3.88405	0.617644	16.2645	-1.82833	-6.27736
Q9Y5K6	CD2-associated protein	CD2AP	11.7356	0.000117961	Cell adhesion-motility	3.34346	3.68044	9.02642	19.9779	0.0959526	1.18346	0.918839	35.1488
P40199	Carcinoembryonic antigen-related cell adhesion molecule 6	CEACAM6	4.37824	0.0159324	Cell adhesion-motility	1.19682	6.49417	2.57569	9.65815	1.37754	20.3709	0.731005	2.60089
A0A3B3ISS6	Transmembrane glycoprotein NMB	GPNMB	4.00747	0.0219332	Cell adhesion-motility	0.142353	0.331076	4.00223	2.89691	0.797261	0.0446735	1.86261	7.99879
P14923	Junction plakoglobin	JUP	4.6293	0.0128978	Cell adhesion-motility	9.20717	13.5555	18.4747	8.98714	0.382057	49.4896	0.669571	128.27
P26447	Protein S100-A4	S100A4	86.5562	1.25165e-11	Cell adhesion-motility	0.277165	0.147071	3.6955	6.02351	-0.61331	-0.0275953	1.72093	6.78996
Q9Y490	Talin-1	TLN1	3.6968	0.0288769	Cell adhesion-motility	3.57094	1.47249	3.38471	7.52082	-0.832151	-5.29168	-0.0535478	-0.647674
A0A024QZP7	Cell division cycle 2, G1 to S and G2 to M, isoform CRA_a	CDK1	3.43266	0.0366789	Cell cycle	4.165	6.57475	8.01209	7.02063	0.448755	12.9401	0.631858	23.4232
Q13561	Dynactin subunit 2	DCTN2	7.47974	0.00151056	Cell cycle	6.02483	2.80793	7.58093	18.2147	-0.728402	-14.207	0.228743	10.586
P15170	Eukaryotic peptide chain release factor GTP-binding subunit ERF3A	GSPT1	4.05228	0.0210917	Cell cycle	6.34854	8.9589	14.7463	13.8755	0.341058	19.9789	0.796192	88.5749
Q8IYD1	Eukaryotic peptide chain release factor GTP-binding subunit ERF3B	GSPT2	4.1082	0.0200906	Cell cycle	2.87079	4.78838	9.25777	5.70809	0.50073	7.34357	1.05321	38.7324
E7EVA0	Microtubule-associated protein	MAP4	4.02903	0.0215239	Cell cycle	16.9211	11.4114	14.814	28.0027	-0.388931	-78.0514	-0.132791	-33.434
I3L170	Microtubule-associated protein	MAPT	14.7008	2.73702e-05	Cell cycle	3.4777	3.36261	0	1.22078	-0.0336492	-0.39361	-2	-6.04719
Q9UMX5	Neudesin	NENF	7.83128	0.00119252	Cell cycle	2.04013	3.6116	9.89461	14.0144	0.556103	4.44076	1.31624	46.8706
Q14980	Nuclear mitotic apparatus protein 1	NUMA1	4.57428	0.0135044	Cell cycle	4.37215	7.51781	3.61848	14.9635	0.52913	18.7009	-0.188639	-3.01115
Q96DB5	Regulator of microtubule dynamics protein 1	RMDN1	3.52943	0.0335827	Cell cycle	3.37399	3.31708	1.31153	0.909829	-0.0170127	-0.190416	-0.880358	-4.83186
J3KNE7	Tumor protein D53	TPD52L1	4.28999	0.0171776	Cell cycle	7.78836	2.70005	7.07606	11.0389	-0.970274	-26.6842	-0.0958405	-5.29401
Q9C005	Protein dpy-30 homolog	DPY30	3.95244	0.0230169	Chromatin organization	5.89016	11.2986	11.0976	16.2398	0.629301	46.4823	0.613083	44.2315
P07305	Histone H1.0	H1-0	3.54324	0.0331644	Chromatin organization	8.79174	9.8448	5.85916	21.6758	0.11301	9.81271	-0.400328	-21.4825
Q6FI13	Histone H2A type 2-A	H2AC18	4.36997	0.0160447	Chromatin organization	193.545	333.008	164.334	412.448	0.529723	36717.5	-0.163241	-5226.88
P0C0S5	Histone H2A.Z	H2AZ1	3.43518	0.0365946	Chromatin organization	63.6379	94.4973	51.1899	169.422	0.390291	2439.98	-0.216812	-714.69
Q96A08	Histone H2B type 1-A	H2BC1	5.63071	0.00577233	Chromatin organization	107.118	183.986	120.397	174.403	0.528112	11188.2	0.116734	1510.64
P20700	Lamin-B1	LMNB1	3.2246	0.0444379	Chromatin organization	23.2323	34.7041	22.2287	29.8316	0.396013	332.318	-0.0441527	-22.8127
A0A6Q8PH91	ADP-ribose glycohydrolase MACROD1	MACROD1	19.5326	3.69179e-06	Chromatin organization	2.34774	4.01527	0	0.524927	0.524131	5.30523	-2	-2.75595
Q99733	Nucleosome assembly protein 1-like 4	NAP1L4	6.21735	0.00370194	Chromatin organization	8.48344	5.17599	4.97479	14.4711	-0.484273	-22.5889	-0.521413	-23.6101
A6NFX8	ADP-sugar pyrophosphatase	NUDT5	7.10127	0.00196051	Chromatin organization	5.00406	2.59348	4.34067	0.76352	-0.634569	-9.15723	-0.141982	-3.0996
P49959	Double-strand break repair protein MRE11	MRE11	3.38291	0.0383902	Chromatin organization	1.4151	3.67238	0.816793	1.90475	0.887388	5.74192	-0.53614	-0.667672
Q9UKY7	Protein CDV3 homolog	CDV3	4.54652	0.0138222	Chromatin organization	12.4246	6.81421	7.83275	14.4472	-0.583233	-53.9681	-0.453348	-46.5088
P52565	Rho GDP-dissociation inhibitor 1	ARHGDIA	6.71706	0.00257217	Cytoskeleton organization	19.8466	13.0482	15.7401	14.9205	-0.413341	-111.816	-0.230788	-73.0685
Q16643	Drebrin	DBN1	4.06623	0.0208369	Cytoskeleton organization	10.4378	5.14659	9.97681	15.7472	-0.679037	-41.2298	-0.0451599	-4.70515
P02538	Keratin, type II cytoskeletal 6A	KRT6A	4.20353	0.0185011	Cytoskeleton organization	30.0498	46.3792	35.1769	31.7784	0.427309	624.019	0.157209	167.212
P04259	Keratin, type II cytoskeletal 6B	KRT6B	4.44102	0.0151066	Cytoskeleton organization	30.5043	47.995	35.1769	31.7784	0.445626	686.504	0.142279	153.449
P78386	Keratin, type II cuticular Hb5	KRT85	3.97808	0.022505	Cytoskeleton organization	1.25654	3.26632	1.93986	2.65478	0.888718	4.54496	0.427554	1.09208
A0A087WV05	Uncharacterized protein	MYCBP	4.66176	0.0125539	Cytoskeleton organization	1.86804	2.96903	3.65708	6.37265	0.455231	2.66278	0.647604	4.94234
Q7Z406	Myosin-14	MYH14	4.6048	0.0131642	Cytoskeleton organization	6.84745	7.41759	10.4752	15.6221	0.0799347	4.06651	0.418846	31.4212
J3QRS3	Myosin regulatory light chain 12A	MYL12A	5.49252	0.00642686	Cytoskeleton organization	11.1933	16.0072	12.6704	24.6456	0.353961	65.4709	0.123796	17.6245
O00151	PDZ and LIM domain protein 1	PDLIM1	7.83217	0.00119181	Cytoskeleton organization	0.985529	2.43778	5.47308	9.74644	0.848449	2.48575	1.38963	14.4917
Q13813	Spectrin alpha chain, non-erythrocytic 1	SPTAN1	12.9685	6.2622e-05	Cytoskeleton organization	28.1738	26.2344	54.4106	102.404	-0.0712875	-52.7573	0.635395	1083.38
Q01082	Spectrin beta chain, non-erythrocytic 1	SPTBN1	14.2578	3.3606e-05	Cytoskeleton organization	6.68942	3.04468	13.4947	18.6334	-0.748859	-17.7391	0.674318	68.6788
P18206	Vinculin	VCL	3.20397	0.0452995	Cytoskeleton organization	21.4935	14.3514	17.9549	24.7107	-0.398497	-128.003	-0.179406	-69.7968
E7EVH7	Kinesin light chain	KLC1	4.68131	0.0123517	Cytoskeleton organization	5.86308	5.49542	9.05303	18.7471	-0.064737	-2.08802	0.427718	23.7908
Q12797	Aspartyl/asparaginyl beta-hydroxylase	ASPH	14.468	3.04718e-05	ER-Golgi	1.53495	5.22847	1.86796	10.2819	1.09221	12.4904	0.195723	0.56661
Q6DD88	Atlastin-3	ATL3	4.26916	0.0174867	ER-Golgi	1.76785	4.43333	2.90209	1.07669	0.85967	8.26456	0.485765	2.64844
Q96A33	Coiled-coil domain-containing protein 47	CCDC47	7.57111	0.0014198	ER-Golgi	6.00886	6.33624	8.62938	20.1509	0.0530367	2.02072	0.358037	19.1799
Q07065	Cytoskeleton-associated protein 4	CKAP4	24.0123	7.78172e-07	ER-Golgi	7.17851	12.5009	39.2277	61.9247	0.540907	52.3703	1.38125	743.641
H0Y368	Dolichol-phosphate mannosyltransferase subunit 1 (Fragment)	DPM1	18.5177	5.44728e-06	ER-Golgi	1.65539	3.55689	11.0966	2.27686	0.729624	4.95557	1.48074	60.1973
Q96HE7	ERO1-like protein alpha	ERO1A	39.9342	1.2391e-08	ER-Golgi	3.35658	4.85837	5.2534	15.6289	0.365626	6.1686	0.440611	8.16582
Q08379	Golgin subfamily A member 2	GOLGA2	8.1386	0.000974089	ER-Golgi	7.7696	10.2347	15.3844	21.7118	0.273833	22.191	0.657756	88.1573
Q9H8Y8	Golgi reassembly-stacking protein 2	GORASP2	10.6184	0.000217128	ER-Golgi	2.22261	1.53033	4.59916	2.4976	-0.368927	-1.29905	0.696754	8.10615
P13674	Prolyl 4-hydroxylase subunit alpha-1	P4HA1	6.92944	0.00221171	ER-Golgi	2.41294	5.95391	2.71704	7.43671	0.846428	14.8134	0.11856	0.780028
Q9NQC3	Reticulon-4	RTN4	3.43683	0.0365392	ER-Golgi	14.8589	8.29744	15.6343	27.5077	-0.566708	-75.9693	0.0508614	11.8232
O75396	Vesicle-trafficking protein SEC22b	SEC22B	4.62034	0.0129945	ER-Golgi	6.19481	6.21511	3.97693	1.51562	0.00327091	0.125935	-0.436086	-11.2799
Q9UHB9	Signal recognition particle subunit SRP68	SRP68	5.48046	0.00648775	ER-Golgi	1.08288	1.68706	3.81501	1.21615	0.436238	0.836769	1.11563	6.69085
P30043	Flavin reductase (NADPH)	BLVRB	4.8521	0.0107286	Heme metabolism	24.8513	22.9494	36.993	19.4528	-0.0795741	-45.4549	0.392654	375.447
Q9NRV9	Heme-binding protein 1	HEBP1	9.54461	0.000404871	Heme metabolism	6.57001	4.32862	3.34682	1.95287	-0.411315	-12.214	-0.650043	-15.9819
A0A087WT44	Heme oxygenase (biliverdin-producing)	HMOX2	9.09186	0.000532795	Heme metabolism	4.6069	3.40772	7.72694	9.88847	-0.299248	-4.80549	0.505931	19.241
P04083	Annexin A1	ANXA1	13.8162	4.14131e-05	Immune response	21.2675	1.57942	0.159047	0.333729	-1.72348	-224.906	-1.97031	-226.141
P12429	Annexin A3	ANXA3	15.2592	2.12533e-05	Immune response	15.3056	16.2651	5.77381	4.4912	0.0607862	15.1465	-0.904367	-100.462
H0YGM0	Caseinolytic peptidase B protein homolog (Fragment)	CLPB	15.0714	2.31234e-05	Immune response	3.72013	1.76911	0.560757	0	-0.710854	-5.35482	-1.47604	-6.76246
P02794	Ferritin heavy chain	FTH1	9.41778	0.000436917	Immune response	3.8583	10.5898	5.78672	3.26368	0.931816	48.6285	0.399878	9.29982
Q13283	Ras GTPase-activating protein-binding protein 1	G3BP1	3.11981	0.0490051	Immune response	24.9708	18.7172	16.1198	21.1704	-0.286282	-136.603	-0.430803	-181.846
P09429	High mobility group protein B1	HMGB1	4.43753	0.0151513	Immune response	60.9883	60.4657	39.6622	71.3661	-0.00860611	-31.7373	-0.423765	-1073.24
A0A0A0MS08	Immunoglobulin heavy constant gamma 1 (Fragment)	IGHG1	5.90529	0.00467777	Immune response	0	8.44739	0	8.85232	2	35.6792	#DIV/0!	0
P01834	Immunoglobulin kappa constant	IGKC	4.51858	0.0141503	Immune response	0	5.57023	0	4.23989	2	15.5137	#DIV/0!	0
F5GXR3	Parathymosin	PTMS	3.51484	0.0340308	Immune response	4.69194	11.4018	7.2426	16.5378	0.833846	53.9932	0.427442	15.2205
O00764	Pyridoxal kinase	PDXK	4.30346	0.0169809	Immune response	3.39452	3.34597	5.25618	1.38073	-0.0144045	-0.163615	0.430406	8.0523
P45954	Short/branched chain specific acyl-CoA dehydrogenase, mitochondrial	ACADSB	7.51899	0.00147082	Lipid metabolism	1.24808	5.96256	6.5063	1.52704	1.30765	16.9972	1.3562	20.3872
P49748	Very long-chain specific acyl-CoA dehydrogenase, mitochondrial	ACADVL	7.88668	0.00114948	Lipid metabolism	21.5752	39.3428	16.4321	9.86901	0.583328	541.184	-0.270637	-97.7376
Q9BWD1	Acetyl-CoA acetyltransferase, cytosolic	ACAT2	5.67803	0.00556524	Lipid metabolism	4.02556	0.848229	2.83488	1.55063	-1.30384	-7.74281	-0.347114	-4.08428
O00154	Cytosolic acyl coenzyme A thioester hydrolase	ACOT7	4.16935	0.0190546	Lipid metabolism	3.66344	1.02854	0.469539	0.608075	-1.12315	-6.18145	-1.54557	-6.60016
Q02338	D-beta-hydroxybutyrate dehydrogenase, mitochondrial	BDH1	8.17938	0.000948566	Lipid metabolism	6.0884	9.55042	6.92377	2.15924	0.442747	27.0709	0.128399	5.43501
P21964	Catechol O-methyltransferase	COMT	8.30004	0.000877251	Lipid metabolism	21.1031	34.224	36.9846	23.275	0.474302	362.97	0.54681	461.258
A0A1B0GVF3	Carnitine O-palmitoyltransferase 2, mitochondrial	CPT2	11.5782	0.000128266	Lipid metabolism	2.06102	8.73953	4.90943	1.82879	1.2367	36.0658	0.817282	9.92734
P43155	Carnitine O-acetyltransferase	CRAT	4.8226	0.0109914	Lipid metabolism	39.1136	35.1462	12.0662	11.7704	-0.106852	-147.31	-1.05696	-692.14
P35914	Hydroxymethylglutaryl-CoA lyase, mitochondrial	HMGCL	6.32835	0.00341056	Lipid metabolism	4.99222	4.13323	0.697202	0	-0.188263	-3.91936	-1.50983	-12.2181
P54868	Hydroxymethylglutaryl-CoA synthase, mitochondrial	HMGCS2	9.88994	0.000329969	Lipid metabolism	0.293877	4.51869	0.750847	0.454914	1.75574	10.1661	0.874814	0.238704
Q8NF37	Lysophosphatidylcholine acyltransferase 1	LPCAT1	4.21418	0.0183321	Lipid metabolism	2.92667	3.91099	8.82599	5.42538	0.287912	3.36524	1.00391	34.6663
Q8NCW5	NAD(P)H-hydrate epimerase	NAXE	4.69219	0.0122406	Lipid metabolism	7.80441	5.21611	7.43793	3.09718	-0.397573	-16.8505	-0.0480875	-2.79303
P55809	Succinyl-CoA:3-ketoacid coenzyme A transferase 1, mitochondrial	OXCT1	13.707	4.36374e-05	Lipid metabolism	12.689	12.8989	6.15622	1.06527	0.0164067	2.68553	-0.693308	-61.5557
Q8NHP8	Putative phospholipase B-like 2	PLBD2	4.945	0.00994472	Lipid metabolism	0.415191	3.39824	0.965543	2.07593	1.5645	5.68784	0.797188	0.379945
O60664	Perilipin-3	PLIN3	3.62428	0.0308215	Lipid metabolism	11.1899	7.57254	12.0727	18.1711	-0.385597	-33.9353	0.0758945	10.2675
P22307	Sterol carrier protein 2	SCP2	7.75576	0.00125408	Lipid metabolism	16.1902	25.7908	16.1102	16.6329	0.457375	201.52	-0.00495495	-1.2924
Q9Y365	START domain-containing protein 10	STARD10	4.81398	0.0110695	Lipid metabolism	14.5102	12.9515	10.0912	5.64599	-0.11352	-21.4026	-0.359244	-54.3563
Q13510	Acid ceramidase	ASAH1	4.31862	0.0167623	Lysosome	23.4849	37.2598	23.6391	29.0624	0.453537	418.378	0.00654523	3.63369
P10253	Lysosomal alpha-glucosidase	GAA	11.411	0.000140311	Lysosome	0.824832	5.49388	0	0.304038	1.47785	14.7512	-2	-0.340174
P15586	N-acetylglucosamine-6-sulfatase	GNS	5.03777	0.00922406	Lysosome	6.78105	16.3646	8.27872	18.1718	0.828106	110.908	0.198897	11.2773
H3BP20	Beta-hexosaminidase	HEXA	11.1994	0.000157374	Lysosome	2.92232	13.8386	3.86406	1.97967	1.30259	91.4829	0.277539	3.1955
P07686	Beta-hexosaminidase subunit beta	HEXB	13.5326	4.74676e-05	Lysosome	6.2581	18.9059	3.97874	7.72052	1.00523	159.134	-0.445326	-11.6668
P13473	Lysosome-associated membrane glycoprotein 2	LAMP2	3.84919	0.0252113	Lysosome	1.6953	3.85438	2.39181	5.07229	0.77809	5.99108	0.34083	1.42334
O00754	Lysosomal alpha-mannosidase	MAN2B1	14.4241	3.10988e-05	Lysosome	2.50964	7.99533	1.95201	3.05498	1.0444	28.8135	-0.249964	-1.24396
A0A286YFF7	Palmitoyl-protein hydrolase 1	PPT1	4.6106	0.0131005	Lysosome	3.19968	5.90804	2.51317	2.2778	0.594742	12.3335	-0.240337	-1.96095
A0A1W2PRS1	Lysosome membrane protein 2 (Fragment)	SCARB2	6.13465	0.00393676	Lysosome	6.01944	11.908	8.38334	21.8225	0.656933	52.7835	0.328255	17.0233
O95202	Mitochondrial proton/calcium exchanger protein	LETM1	3.69882	0.0288247	Mitochondrial transport/organization	20.8648	24.3606	31.9925	36.2325	0.154594	79.0495	0.421045	294.089
O75431	Metaxin-2	MTX2	3.77765	0.0268647	Mitochondrial transport/organization	0.825709	2.78409	3.78839	1.72434	1.08504	3.53469	1.28419	6.83507
P53007	Tricarboxylate transport protein, mitochondrial	SLC25A1	3.63603	0.0304968	Mitochondrial transport/organization	10.4184	12.3344	15.9293	5.64043	0.168422	21.7977	0.41832	72.5996
M0QXU7	Mitochondrial import inner membrane translocase subunit TIM44 (Fragment)	TIMM44	9.28082	0.000474681	Mitochondrial transport/organization	8.47366	8.5929	13.7993	9.89495	0.0139738	1.01752	0.478218	59.3093
O75674	TOM1-like protein 1	TOM1L1	3.44602	0.0362336	Mitochondrial transport/organization	6.10247	3.80455	1.92527	9.86013	-0.463896	-11.3827	-1.04069	-16.7667
Q5T9A4	ATPase family AAA domain-containing protein 3B	ATAD3B	3.42867	0.0368131	Mitochondrial transport/organization	0.828045	3.50184	1.99848	1.52353	1.23504	5.7886	0.82818	1.65413
P37198	Nuclear pore glycoprotein p62	NUP62	4.03952	0.0213277	Nuclear transport	3.59509	5.96302	6.30076	11.4541	0.495481	11.3165	0.546828	13.3874
P55060	Exportin-2	CSE1L	5.6797	0.00555811	Nuclear transport	107.784	194.79	124.135	158.333	0.575106	13162.9	0.141005	1896.03
O95373	Importin-7	IPO7	3.39541	0.0379522	Nuclear transport	2.67095	3.63303	5.80664	5.04321	0.305229	3.03247	0.739758	13.2915
O00629	Importin subunit alpha-3	KPNA4	3.75049	0.0275233	Nuclear transport	5.34331	3.77692	1.82988	3.44414	-0.343497	-7.1429	-0.9796	-12.6012
P12270	Nucleoprotein TPR	TPR	5.95297	0.00451199	Nuclear transport	6.17228	8.37373	3.45421	23.3211	0.302689	16.0112	-0.564706	-13.0827
P30520	Adenylosuccinate synthetase isozyme 2	ADSS2	10.1241	0.000287895	Nucleotides metabolism	4.60771	2.84694	9.45846	1.67563	-0.472395	-6.56296	0.689704	34.1158
Q5T9B7	Adenylate kinase isoenzyme 1	AK1	4.76895	0.0114876	Nucleotides metabolism	14.3351	14.702	20.4882	11.99	0.0252707	5.32679	0.353388	107.135
P27144	Adenylate kinase 4, mitochondrial	AK4	7.85728	0.0011721	Nucleotides metabolism	4.84169	10.946	3.27661	12.3965	0.773299	48.1863	-0.385569	-6.3529
B1ANH2	Guanylate kinase (Fragment)	GUK1	8.92176	0.000591836	Nucleotides metabolism	1.80742	2.37641	7.14094	4.78365	0.271995	1.19028	1.19207	23.8631
P49773	Histidine triad nucleotide-binding protein 1	HINT1	8.77714	0.000647707	Nucleotides metabolism	20.2865	12.1453	27.1416	15.596	-0.502046	-132.016	0.289074	162.562
P00492	Hypoxanthine-guanine phosphoribosyltransferase	HPRT1	3.81126	0.0260738	Nucleotides metabolism	3.30104	4.19075	0.740551	2.49227	0.237515	3.33274	-1.26707	-5.17423
O95336	6-phosphogluconolactonase	PGLS	13.8764	4.02396e-05	Nucleotides metabolism	5.2382	4.23234	8.45435	1.53489	-0.212417	-4.76298	0.469768	22.0187
Q15274	Nicotinate-nucleotide pyrophosphorylase [carboxylating]	QPRT	24.2712	7.16193e-07	Nucleotides metabolism	0.429567	0	3.37163	0.605791	-2	-0.0922639	1.54797	5.59169
O60701	UDP-glucose 6-dehydrogenase	UGDH	5.52956	0.00624382	Nucleotides metabolism	17.9557	12.6766	6.96705	4.92269	-0.344674	-80.8552	-0.881816	-136.934
P11172	Uridine 5'-monophosphate synthase	UMPS	3.30178	0.0413698	Nucleotides metabolism	5.45513	2.78983	5.7855	2.0045	-0.646528	-10.9877	0.0587812	1.85678
P31689	DnaJ homolog subfamily A member 1	DNAJA1	3.51452	0.0340405	Protein stabilization	12.1211	7.4056	10.6067	4.89406	-0.48298	-46.0391	-0.13326	-17.209
A0A6Q8PH20	Calpain inhibitor	CAST	9.62256	0.000386462	Protein stabilization	2.4857	1.80904	4.23099	7.65775	-0.315113	-1.45305	0.519686	5.86127
P50991	T-complex protein 1 subunit delta	CCT4	9.74479	0.000359418	Protein stabilization	31.4405	22.0045	29.9928	17.9238	-0.353109	-252.153	-0.0471303	-44.468
Q99832	T-complex protein 1 subunit eta	CCT7	6.14357	0.00391065	Protein stabilization	20.581	13.6829	24.6176	11.3995	-0.402642	-118.177	0.178618	91.2252
Q92820	Gamma-glutamyl hydrolase	GGH	9.61815	0.000387478	Protein stabilization	5.94799	15.0942	4.08666	12.4399	0.86932	96.2279	-0.370979	-9.33887
P28838	Cytosol aminopeptidase	LAP3	6.60622	0.00278549	Protein stabilization	11.252	10.5497	19.7903	8.85881	-0.0644275	-7.6558	0.55011	132.525
Q8NDH3	Probable aminopeptidase NPEPL1	NPEPL1	4.85672	0.0106881	Protein stabilization	1.66976	4.44366	0	0.605791	0.907478	8.479	-2	-1.39405
A0A0A0MRJ6	Protein-L-isoaspartate O-methyltransferase	PCMT1	3.81655	0.0259516	Protein stabilization	10.4556	5.66668	10.5896	4.196	-0.594075	-38.6041	0.0127373	1.41034
Q9UHG3	Prenylcysteine oxidase 1	PCYOX1	8.6249	0.000712848	Protein stabilization	6.77833	15.2994	10.5636	3.39137	0.771913	94.0623	0.436546	32.8221
A0A087X1N8	Serpin B6	SERPINB6	7.48134	0.00150892	Protein stabilization	3.9089	4.10179	7.86064	2.79671	0.04816	0.772621	0.671521	23.2551
O14773	Tripeptidyl-peptidase 1	TPP1	9.76272	0.000355628	Protein stabilization	1.40807	5.67345	1.13362	1.62267	1.20465	15.1027	-0.21596	-0.348784
J3KQJ1	Inactive C-alpha-formylglycine-generating enzyme 2	SUMF2	3.15977	0.0472064	Protein stabilization	2.09916	4.42561	2.47708	6.17554	0.713115	7.58978	0.165166	0.864724
Q8WWM7	Ataxin-2-like protein	ATXN2L	12.1435	9.52423e-05	RNA splicing/processing	2.07792	0.606089	3.74734	4.48641	-1.09674	-1.97521	0.573163	4.86238
Q8N684	Cleavage and polyadenylation specificity factor subunit 7	CPSF7	3.71599	0.0283847	RNA splicing/processing	7.57077	5.34973	4.2584	1.94556	-0.343802	-14.3485	-0.560036	-19.5913
J3KTA4	DEAD box protein 5	DDX5	3.83709	0.025483	RNA splicing/processing	31.4563	21.6195	28.6095	17.4197	-0.370669	-261.047	-0.0947903	-85.4984
Q9Y333	U6 snRNA-associated Sm-like protein LSm2	LSM2	7.14107	0.00190689	RNA splicing/processing	3.09844	5.50103	4.10285	0.301754	0.558776	10.3305	0.278953	3.61653
P98179	RNA-binding protein 3	RBM3	5.52863	0.00624836	RNA splicing/processing	13.1029	7.53766	7.60267	8.02469	-0.539251	-57.4345	-0.531279	-56.9424
Q9Y3I0	RNA-splicing ligase RtcB homolog	RTCB	4.66994	0.0124689	RNA splicing/processing	10.1429	11.7733	6.15384	3.62725	0.14879	17.8668	-0.489551	-32.5041
Q13435	Splicing factor 3B subunit 2	SF3B2	4.28557	0.0172426	RNA splicing/processing	13.9354	10.5698	8.00123	21.9989	-0.27469	-41.2382	-0.54103	-65.0882
Q15427	Splicing factor 3B subunit 4	SF3B4	3.75318	0.0274571	RNA splicing/processing	3.54785	2.6947	6.05751	2.81944	-0.273335	-2.66293	0.522554	12.0531
P14678	Small nuclear ribonucleoprotein-associated proteins B and B'	SNRPB	3.74087	0.0277605	RNA splicing/processing	4.18713	2.70266	1.66021	1.8836	-0.43092	-5.11385	-0.864299	-7.38789
P62304	Small nuclear ribonucleoprotein E	SNRPE	5.00494	0.00947237	RNA splicing/processing	2.9245	4.15053	5.03163	1.95361	0.34658	4.3371	0.529688	8.38232
A9Z1X7	Serine/arginine repetitive matrix protein 1	SRRM1	9.86193	0.000335439	RNA splicing/processing	3.31897	5.50126	4.97581	10.7079	0.494836	9.62412	0.39949	6.87156
Q969Z0	FAST kinase domain-containing protein 4	TBRG4	5.76168	0.00521881	RNA splicing/processing	3.70627	2.76375	6.73623	1.67335	-0.291348	-3.04904	0.580313	15.8202
C9JLX3	Adenylate cyclase (Fragment)	ADCY3	5.17641	0.0082512	Signal transduction	6.0058	9.13067	7.24423	11.288	0.412894	23.6498	0.186933	8.20466
Q9NZT1	Calmodulin-like protein 5	CALML5	10.4395	0.000240257	Signal transduction	9.29999	22.5059	19.269	70.3365	0.830405	210.012	0.697891	142.403
Q13938	Calcyphosin	CAPS	5.05362	0.00910669	Signal transduction	3.92603	0.918321	0	1.22078	-1.24174	-7.2852	-2	-7.70686
P12532	Creatine kinase U-type, mitochondrial	CKMT1A	4.80759	0.0111279	Signal transduction	10.976	10.261	6.94472	7.39161	-0.0673336	-7.59205	-0.449901	-36.1217
P62993	Growth factor receptor-bound protein 2	GRB2	5.93893	0.00456013	Signal transduction	4.32198	1.44769	1.69793	0	-0.996345	-8.29185	-0.87179	-7.89827
Q15435	Protein phosphatase 1 regulatory subunit 7	PPP1R7	3.95082	0.0230498	Signal transduction	11.0228	7.29241	8.02426	17.4791	-0.407354	-34.1614	-0.314855	-28.5566
Q08209	Serine/threonine-protein phosphatase 2B catalytic subunit alpha isoform	PPP3CA	4.35306	0.0162773	Signal transduction	3.60676	0.19581	2.34498	1.49035	-1.79402	-6.4852	-0.424006	-3.75491
Q96M27	Protein PRRC1	PRRC1	4.78821	0.0113067	Signal transduction	1.92655	1.75074	4.65654	6.10469	-0.095617	-0.323244	0.829397	8.98591
Q96FQ6	Protein S100-A16	S100A16	5.43085	0.00674483	Signal transduction	17.7808	19.596	25.6745	49.2276	0.0971247	33.9214	0.363298	171.51
Q96A49	Synapse-associated protein 1	SYAP1	3.96639	0.0227368	Signal transduction	11.2904	6.47218	9.01667	17.6721	-0.54251	-42.7915	-0.223931	-23.0859
G3V4T6	Maleylacetoacetate isomerase	GSTZ1	7.16777	0.00187182	Stress response	2.33831	4.62432	1.77176	0.304038	0.656653	7.95834	-0.275689	-1.16428
Q9NUJ1	Palmitoyl-protein thioesterase ABHD10, mitochondrial	ABHD10	5.98158	0.0044156	Stress response	3.10512	5.37566	1.9831	0.605791	0.535454	9.62795	-0.441026	-2.85455
P05091	Aldehyde dehydrogenase, mitochondrial	ALDH2	10.6271	0.00021607	Stress response	80.9191	95.0182	116.038	49.0182	0.160275	1240.28	0.356616	3458.47
Q13268	Dehydrogenase/reductase SDR family member 2, mitochondrial	DHRS2	5.23418	0.0078794	Stress response	23.681	43.0707	42.5698	22.4735	0.58095	647.149	0.57022	625.698
P07099	Epoxide hydrolase 1	EPHX1	5.29626	0.00750022	Stress response	3.89549	5.36717	12.7826	3.92672	0.317768	6.81586	1.06572	74.1098
P25325	3-mercaptopyruvate sulfurtransferase	MPST	5.11266	0.00868381	Stress response	5.06964	7.98041	6.25251	2.14296	0.446092	18.9928	0.208947	6.69629
P30041	Peroxiredoxin-6	PRDX6	3.73123	0.0280006	Stress response	44.4858	31.1235	43.9056	24.5874	-0.353455	-505.156	-0.0131277	-25.6418
Q9H845	Complex I assembly factor ACAD9, mitochondrial	ACAD9	4.66025	0.0125697	TCA and respiratory chain	3.30445	5.43598	3.46883	1.52247	0.487741	9.31526	0.0485385	0.556704
P36542	ATP synthase subunit gamma, mitochondrial	ATP5F1C	3.89043	0.0243087	TCA and respiratory chain	23.6024	32.1105	34.1518	11.4329	0.305428	237.007	0.365321	304.635
O75964	ATP synthase subunit g, mitochondrial	ATP5MG	5.17071	0.00828892	TCA and respiratory chain	3.83733	6.02875	4.71265	2.06948	0.444234	10.8104	0.204754	3.742
P00167	Cytochrome b5	CYB5A	3.50019	0.0344872	TCA and respiratory chain	3.92033	4.94945	6.00244	10.1307	0.23205	4.56403	0.419662	10.3301
P48163	NADP-dependent malic enzyme	ME1	25.7711	4.48595e-07	TCA and respiratory chain	0.578583	0	7.47508	1.83793	-2	-0.167379	1.71264	27.771
E7ESZ7	NADH dehydrogenase [ubiquinone] 1 alpha subcomplex subunit 10, mitochondrial	NDUFA10	4.52191	0.0141108	TCA and respiratory chain	4.6374	10.6779	8.64697	3.80389	0.788821	46.2562	0.603653	26.6324
A0A2Y9D025	Complex I-B14	NDUFA6	3.96926	0.0226797	TCA and respiratory chain	1.39223	3.38293	2.24664	1.23214	0.833772	4.75296	0.469601	1.55454
Q16795	NADH dehydrogenase [ubiquinone] 1 alpha subcomplex subunit 9, mitochondrial	NDUFA9	5.01644	0.00938455	TCA and respiratory chain	6.17241	15.0259	10.6054	6.51114	0.835302	93.8397	0.528432	37.1876
O96000	NADH dehydrogenase [ubiquinone] 1 beta subcomplex subunit 10	NDUFB10	4.05557	0.0210314	TCA and respiratory chain	4.8158	8.60478	6.69512	9.81108	0.564651	25.4251	0.326527	10.8163
O75306	NADH dehydrogenase [ubiquinone] iron-sulfur protein 2, mitochondrial	NDUFS2	5.00661	0.00945953	TCA and respiratory chain	3.32405	7.99136	5.68114	2.75888	0.824947	26.4063	0.523496	10.613
O75489	NADH dehydrogenase [ubiquinone] iron-sulfur protein 3, mitochondrial	NDUFS3	3.69664	0.0288809	TCA and respiratory chain	9.69511	15.0345	15.1628	20.9759	0.431822	66.0206	0.439913	67.957
O43181	NADH dehydrogenase [ubiquinone] iron-sulfur protein 4, mitochondrial	NDUFS4	5.74924	0.00526879	TCA and respiratory chain	3.95122	3.44299	0.707907	7.80254	-0.137468	-1.879	-1.39224	-7.55552
P21912	Succinate dehydrogenase [ubiquinone] iron-sulfur subunit, mitochondrial	SDHB	3.40822	0.037509	TCA and respiratory chain	5.64475	9.5023	3.90659	4.79123	0.509346	29.2152	-0.363961	-8.30088
I3L1Y9	FLYWCH family member 2	FLYWCH2	3.31171	0.040992	Transcription regulation	2.04068	4.50028	2.35372	4.1664	0.75206	8.04408	0.14247	0.687803
P24593	Insulin-like growth factor-binding protein 5	IGFBP5	41.7373	8.50038e-09	Transcription regulation	3.99262	14.0148	1.83402	5.61146	1.11311	90.2363	-0.740942	-6.28871
Q32MZ4	Leucine-rich repeat flightless-interacting protein 1	LRRFIP1	5.22621	0.00792957	Transcription regulation	9.08863	10.0009	13.737	22.3623	0.0955736	8.70695	0.407291	53.0504
Q9UNF1	Melanoma-associated antigen D2	MAGED2	4.46595	0.0147917	Transcription regulation	6.00896	9.80208	7.14401	6.0707	0.479806	29.9866	0.172592	7.46466
P61457	Pterin-4-alpha-carbinolamine dehydratase	PCBD1	6.3687	0.00331095	Transcription regulation	2.06926	2.63684	4.97319	9.03809	0.241207	1.33553	0.824691	10.2254
O00625	Pirin	PIR	9.3493	0.000455368	Transcription regulation	3.34991	0.752866	6.31159	2.82768	-1.26599	-5.32755	0.613088	14.3071
Q9UKL0	REST corepressor 1	RCOR1	5.66942	0.00560231	Transcription regulation	2.93774	4.5611	3.29847	9.88423	0.432961	6.08663	0.115687	1.12478
Q9BY44	Eukaryotic translation initiation factor 2A	EIF2A	5.05361	0.00910678	Translation	3.32947	0.58685	0.297501	0.150877	-1.40061	-5.37051	-1.6719	-5.49845
P60228	Eukaryotic translation initiation factor 3 subunit E	EIF3E	3.85104	0.0251699	Translation	3.29924	3.77703	7.87295	3.36696	0.135042	1.6905	0.818767	25.5492
O75821	Eukaryotic translation initiation factor 3 subunit G	EIF3G	4.64628	0.0127166	Translation	6.04958	2.89847	3.7886	3.1412	-0.704313	-14.0981	-0.459633	-11.1219
Q15056	Eukaryotic translation initiation factor 4H	EIF4H	3.9942	0.0221894	Translation	18.6457	13.3586	12.8978	14.2443	-0.330399	-84.6054	-0.364442	-90.6547
P41250	Glycine--tRNA ligase	GARS1	4.31703	0.0167851	Translation	20.0463	17.6005	34.0425	12.9868	-0.12993	-46.0367	0.517528	378.518
Q9BYD6	39S ribosomal protein L1, mitochondrial	MRPL1	3.19073	0.0458618	Translation	3.17862	5.48007	2.6125	9.01366	0.531595	9.96379	-0.19551	-1.63921
Q9HD33	39S ribosomal protein L47, mitochondrial	MRPL47	4.48654	0.0145371	Translation	2.23643	5.24128	4.62886	4.1436	0.803681	11.2347	0.696963	8.21235
P82650	28S ribosomal protein S22, mitochondrial	MRPS22	3.24104	0.0437644	Translation	2.22373	4.51793	4.2561	1.21843	0.680606	7.73338	0.627293	6.58473
A0A3B3ITT5	60S ribosomal protein L29	RPL29	3.84131	0.0253878	Translation	5.18074	9.49695	7.2974	10.0833	0.588133	31.676	0.339259	13.206
A0A1W2PQS6	RPS10-NUDT3 readthrough	RPS10-NUDT3	9.4435	0.0004302	Translation	4.42686	6.90435	6.80927	10.0855	0.437286	14.0365	0.424061	13.3845
P15880	40S ribosomal protein S2	RPS2	3.12899	0.0485855	Translation	15.4467	22.0942	22.4145	10.9711	0.354147	124.777	0.368071	131.905
P63220	40S ribosomal protein S21	RPS21	4.2483	0.0178023	Translation	16.403	10.4398	10.6528	16.6645	-0.444307	-80.0348	-0.42506	-77.788
O95793	Double-stranded RNA-binding protein Staufen homolog 1	STAU1	3.80583	0.0261998	translation	25.374	17.3346	21.5296	22.8796	-0.376478	-171.676	-0.163927	-90.1573
P49411	Elongation factor Tu, mitochondrial	TUFM	3.293	0.041707	Translation	41.2142	39.7072	61.9129	31.4696	-0.0372448	-60.9723	0.401421	1067.3
P54577	Tyrosine--tRNA ligase, cytoplasmic	YARS1	6.89708	0.00226286	Translation	13.9807	7.85555	10.0816	9.0895	-0.56101	-66.8755	-0.324088	-46.9112
P05026	Sodium/potassium-transporting ATPase subunit beta-1	ATP1B1	4.1359	0.0196139	Transport	3.31859	10.9457	8.26924	10.3648	1.0694	54.3978	0.854458	28.6837
P02042	Hemoglobin subunit delta	HBD	3.80353	0.0262535	Transport	3.09496	6.17695	2.08673	4.97452	0.6648	14.2879	-0.389154	-2.61219
P20061	Transcobalamin-1	TCN1	11.2915	0.000149679	Transport	0.445402	7.50299	0	0	1.77585	28.0483	-2	-0.0991916
Q9HB71	Calcyclin-binding protein	CACYBP	4.38392	0.0158556	Ubiquitin-proteasome degradation	30.5089	20.2687	29.759	17.2121	-0.403337	-259.987	-0.0248859	-22.5977
Q8TAT6	Nuclear protein localization protein 4 homolog	NPLOC4	3.13135	0.0484784	Ubiquitin-proteasome degradation	4.45598	2.12395	5.25618	2.12826	-0.70883	-7.67229	0.164782	3.88581
J3KR44	Ubiquitin thioesterase	OTUB1	10.1931	0.000276643	Ubiquitin-proteasome degradation	33.3142	28.4535	22.841	14.4575	-0.157387	-150.118	-0.373009	-294.063
P25786	Proteasome subunit alpha type-1	PSMA1	7.71589	0.00128798	Ubiquitin-proteasome degradation	25.6407	13.0858	21.2886	6.66889	-0.64839	-243.104	-0.185476	-102.121
P49720	Proteasome subunit beta type-3	PSMB3	5.44053	0.00669383	Ubiquitin-proteasome degradation	12.4276	8.10192	11.0421	3.64617	-0.421407	-44.4016	-0.118063	-16.258
P28070	Proteasome subunit beta type-4	PSMB4	6.36235	0.00332641	Ubiquitin-proteasome degradation	11.2324	5.4193	10.3228	3.65987	-0.698198	-48.3988	-0.0843921	-9.80273
O00232	26S proteasome non-ATPase regulatory subunit 12	PSMD12	5.33391	0.00727998	Ubiquitin-proteasome degradation	1.06902	3.09249	3.47851	0.608075	0.972469	4.21035	1.05969	5.47863
A0A087X1Z3	Proteasome activator complex subunit 2	PSME2	6.42069	0.00318726	Ubiquitin-proteasome degradation	22.2136	19.9391	34.3631	44.4679	-0.107916	-47.9379	0.429489	343.691
P61289	Proteasome activator complex subunit 3	PSME3	4.4467	0.0150343	Ubiquitin-proteasome degradation	5.93138	3.97701	5.83076	13.2782	-0.394487	-9.68233	-0.0171104	-0.591796
B0QYN7	SUMO-conjugating enzyme UBC9	UBE2I	6.54424	0.00291316	Ubiquitin-proteasome degradation	10.1063	9.79086	6.87054	3.93357	-0.0317089	-3.13837	-0.381199	-27.4667
Q9H832	Ubiquitin-conjugating enzyme E2 Z	UBE2Z	3.14267	0.0479671	Ubiquitin-proteasome degradation	5.21092	5.90827	7.88943	3.66831	0.125432	3.87698	0.408921	17.5447
Q9UMX0	Ubiquilin-1	UBQLN1	5.65296	0.00567391	Ubiquitin-proteasome degradation	4.57802	2.8409	4.4749	10.9508	-0.468294	-6.44378	-0.0227826	-0.46679
P61163	Alpha-centractin	ACTR1A	6.03212	0.00425077	Vesicle trafficking	8.09907	9.25184	13.4639	4.77256	0.132877	10.0008	0.497597	57.8408
A0A087X1E4	Arfaptin-2	ARFIP2	8.08874	0.00100633	Vesicle trafficking	4.60292	4.79438	8.0562	12.269	0.0407496	0.899641	0.54558	21.8577
Q56VL3	OCIA domain-containing protein 2	OCIAD2	4.17723	0.0189254	Vesicle trafficking	2.74722	4.28898	3.36569	1.36931	0.438235	5.42405	0.202346	1.8903
Q9UNF0	Protein kinase C and casein kinase substrate in neurons protein 2	PACSIN2	5.49487	0.00641508	Vesicle trafficking	7.05568	2.92957	7.79032	14.9565	-0.826441	-20.6001	0.0989679	5.45322
Q15907	Ras-related protein Rab-11B	RAB11B	4.33169	0.0165765	Vesicle trafficking	6.58329	11.5719	11.9316	9.38429	0.549554	45.2848	0.57773	49.5115
O00194	Ras-related protein Rab-27B	RAB27B	4.58577	0.0133752	Vesicle trafficking	2.63423	4.2561	2.45211	1.08126	0.47077	5.58764	-0.0716099	-0.463151
Q9BV40	Vesicle-associated membrane protein 8	VAMP8	3.10991	0.0494622	Vesicle trafficking	1.38289	3.12427	3.85139	4.6359	0.772719	3.92434	0.943207	6.46042
